# Supplementary material for: 6-Fluoro­indan-1-one
Source: Acta Crystallogr Sect E Struct Rep Online. 2014 Jul 2;70(Pt 8):o841. doi: 10.1107/S1600536814015049 (PMC4158499; doi:10.1107/S1600536814015049)
Supplement: Supplementary file 1 [file e-70-0o841-sup1.cif]

##############################################################################
#                                                                            #
# This CIF contains the data in a paper accepted for publication in          #
# Acta Crystallographica Section E. It conforms to the requirements of       #
# Notes for Authors for Acta Crystallographica Section E, and has been       #
# peer reviewed under the auspices of the IUCr Commission on Journals.       #
#                                                                            #
# Full details of the Crystallographic Information File format               #
# are given in the paper "The Crystallographic Information File (CIF):       #
# a New Standard Archive File for Crystallography" by S. R. Hall, F. H.      #
# Allen and I. D. Brown [Acta Cryst. (1991), A47, 655-685].                  #
#                                                                            #
# The current version of the core CIF dictionary is obtainable from          #
# ftp://ftp.iucr.org/pub/cif_core.dic.                                       #
#                                                                            #
# Software is freely available for graphical display of the structure(s)     #
# in this CIF. For information consult the CIF software page                 #
# http://www.iucr.org/resources/cif/software.                                #
#                                                                            #
# This file may be used for bona fide research purposes within the           #
# scientific community so long as proper attribution is given to the journal # 
# article from which it was obtained.                                        #
#                                                                            #
##############################################################################
data_global
_journal_date_recd_electronic     2014-06-06
_journal_date_accepted     2014-06-26
_journal_name_full     'Acta Crystallographica, Section E'
_journal_year     2014
_journal_volume     70
_journal_issue      8
_journal_page_first     o841
_journal_page_last     o841
_journal_paper_category     QO
_journal_paper_doi     10.1107/S1600536814015049
_journal_coeditor_code     KJ2241
_publ_contact_author_name     'Tanski, Joseph M.'
_publ_contact_author_address
;
Department of Chemistry
Vassar College
Poughkeepsie, NY 12604
USA
;
_publ_contact_author_email     jotanski@vassar.edu
_publ_contact_author_fax     845-437-5747
_publ_contact_author_phone     845-437-5731
_publ_section_title
;
6-Fluoroindan-1-one
;
loop_
    _publ_author_name
    _publ_author_footnote
    _publ_author_address
    'Slaw, Benjamin R.' .
;
Department of Chemistry
Vassar College
Poughkeepsie, NY 12604
USA
;
    'Tanski, Joseph M.' .
;
Department of Chemistry
Vassar College
Poughkeepsie, NY 12604
USA
;
data_I
_database_code_depnum_ccdc_archive 'CCDC 1010372'
_chemical_name_systematic
;
6-Fluoroindan-1-one
;
_chemical_name_common     ?
_chemical_formula_moiety     'C9 H7 F O'
_chemical_formula_sum     'C9 H7 F O'
_chemical_formula_iupac     'C9 H7 F O'
_chemical_formula_weight     150.15
_chemical_melting_point     ?
_space_group_crystal_system     monoclinic
_space_group_name_H-M_alt     'P 21/n'
_space_group_name_Hall     '-P 2yn'
loop_
    _space_group_symop_operation_xyz
    'x, y, z'
    '-x+1/2, y+1/2, -z+1/2'
    '-x, -y, -z'
    'x-1/2, -y-1/2, z-1/2'
_cell_length_a     7.1900(4)
_cell_length_b     12.4811(6)
_cell_length_c     15.8685(8)
_cell_angle_alpha     90
_cell_angle_beta     99.4530(10)
_cell_angle_gamma     90
_cell_volume     1404.69(13)
_cell_formula_units_Z     8
_cell_measurement_reflns_used     9796
_cell_measurement_theta_min     2.6024
_cell_measurement_theta_max     30.4804
_cell_measurement_temperature     125.(2)
_exptl_crystal_description     plate
_exptl_crystal_colour     colourless
_exptl_crystal_size_max     0.370
_exptl_crystal_size_mid     0.260
_exptl_crystal_size_min     0.040
_exptl_crystal_density_diffrn     1.420
_exptl_crystal_density_meas     ?
_exptl_crystal_density_method     'not measured'
_exptl_crystal_F_000     624
_exptl_absorpt_coefficient_mu     0.109
_exptl_absorpt_correction_type     multi-scan
_exptl_absorpt_process_details     '(SADABS; Bruker 2007)'
_exptl_absorpt_correction_T_min     0.91
_exptl_absorpt_correction_T_max     1.00
_exptl_special_details
;
;
_diffrn_ambient_temperature     125(2)
_diffrn_radiation_type     MoK\a
_diffrn_radiation_wavelength     0.71073
_diffrn_radiation_source     'fine-focus sealed tube'
_diffrn_radiation_monochromator     graphite
_diffrn_measurement_device_type     'Bruker APEXII CCD'
_diffrn_measurement_method     '\f and \w scans'
_diffrn_detector_area_resol_mean     8.3333
_diffrn_reflns_number     22840
_diffrn_reflns_av_R_equivalents     0.0293
_diffrn_reflns_theta_min     2.09
_diffrn_reflns_theta_max     30.52
_diffrn_reflns_theta_full     30.52
_diffrn_measured_fraction_theta_max     0.999
_diffrn_measured_fraction_theta_full     0.999
_diffrn_reflns_limit_h_min     -10
_diffrn_reflns_limit_h_max     10
_diffrn_reflns_limit_k_min     -17
_diffrn_reflns_limit_k_max     17
_diffrn_reflns_limit_l_min     -22
_diffrn_reflns_limit_l_max     22
_refine_special_details
;
Refinement of <i>F</i>^2^ against ALL reflections. The weighted <i>R</i>-factor
<i>wR</i> and goodness of fit <i>S</i> are based on <i>F</i>^2^, conventional
<i>R</i>-factors <i>R</i> are based on <i>F</i>, with <i>F</i> set to zero for
negative <i>F</i>^2^. The threshold expression of <i>F</i>^2^ >
\s(<i>F</i>^2^) is used only for calculating <i>R</i>-factors(gt) <i>etc</i>.
and is not relevant to the choice of reflections for refinement.
<i>R</i>-factors based on <i>F</i>^2^ are statistically about twice as large
as those based on <i>F</i>, and <i>R</i>- factors based on ALL data will be
even larger.
;
_reflns_number_total     4298
_reflns_number_gt     3345
_reflns_threshold_expression     I>2\s(I)
_refine_ls_structure_factor_coef     Fsqd
_refine_ls_matrix_type     full
_refine_ls_R_factor_all     0.0555
_refine_ls_R_factor_gt     0.0414
_refine_ls_wR_factor_gt     0.1100
_refine_ls_wR_factor_ref     0.1207
_refine_ls_goodness_of_fit_ref     1.034
_refine_ls_restrained_S_all     1.034
_refine_ls_number_reflns     4298
_refine_ls_number_parameters     199
_refine_ls_number_restraints     0
_refine_ls_number_constraints     ?
_refine_ls_hydrogen_treatment     constr
_refine_ls_weighting_scheme     calc
_refine_ls_weighting_details
              'w=1/[\s^2^(Fo^2^)+(0.0654P)^2^+0.2949P] where P=(Fo^2^+2Fc^2^)/3'
_atom_sites_solution_hydrogens     geom
_atom_sites_solution_primary     direct
_atom_sites_solution_secondary     difmap
_refine_ls_shift/su_max     0.001
_refine_ls_shift/su_mean     0.000
_refine_diff_density_max     0.400
_refine_diff_density_min     -0.205
_refine_ls_extinction_method     none
_refine_ls_extinction_coef     ?
loop_
    _atom_type_symbol
    _atom_type_description
    _atom_type_scat_dispersion_real
    _atom_type_scat_dispersion_imag
    _atom_type_scat_source
    C C 0.0033 0.0016 'International Tables Vol C Tables 4.2.6.8 and 6.1.1.4'
    H H 0.0000 0.0000 'International Tables Vol C Tables 4.2.6.8 and 6.1.1.4'
    O O 0.0106 0.0060 'International Tables Vol C Tables 4.2.6.8 and 6.1.1.4'
    F F 0.0171 0.0103 'International Tables Vol C Tables 4.2.6.8 and 6.1.1.4'
_computing_data_collection     'APEX2 (Bruker, 2007)'
_computing_cell_refinement     'SAINT (Bruker, 2007)'
_computing_data_reduction     'SAINT (Bruker, 2007)'
_computing_structure_solution     'SHELXS97 (Sheldrick, 2008)'
_computing_structure_refinement     'SHELXL2014 (Sheldrick, 2008)'
_computing_molecular_graphics     'SHELXTL (Sheldrick, 2008)'
_computing_publication_material
;
SHELXTL (Sheldrick, 2008), OLEX2 (Dolomanov <i>et al.</i>, 2009)
and Mercury
(Macrae <i>et al.</i>, 2006)
;
loop_
    _atom_site_type_symbol
    _atom_site_label
    _atom_site_fract_x
    _atom_site_fract_y
    _atom_site_fract_z
    _atom_site_U_iso_or_equiv
    _atom_site_adp_type
    _atom_site_calc_flag
    _atom_site_occupancy
    _atom_site_disorder_assembly
    _atom_site_disorder_group
    F F1 0.57983(11) 0.61035(7) 0.04096(4) 0.03306(19) Uani d 1 . .
    F F2 0.08173(11) 0.60328(6) 0.05655(4) 0.03227(19) Uani d 1 . .
    O O1 0.58188(12) 0.56668(7) 0.37571(5) 0.02425(18) Uani d 1 . .
    O O2 0.10060(13) 0.64991(7) 0.39289(5) 0.0290(2) Uani d 1 . .
    C C1 0.63562(14) 0.65257(8) 0.35245(6) 0.01661(19) Uani d 1 . .
    C C2 0.69797(16) 0.74848(9) 0.40858(7) 0.0209(2) Uani d 1 . .
    H H2A 0.8032 0.7285 0.4543 0.025 Uiso calc 1 . .
    H H2B 0.5922 0.7756 0.4354 0.025 Uiso calc 1 . .
    C C3 0.76215(15) 0.83443(8) 0.35003(7) 0.0198(2) Uani d 1 . .
    H H3A 0.6904 0.9017 0.3526 0.024 Uiso calc 1 . .
    H H3B 0.8983 0.8498 0.3666 0.024 Uiso calc 1 . .
    C C4 0.72154(14) 0.78578(8) 0.26152(7) 0.0170(2) Uani d 1 . .
    C C5 0.74667(15) 0.83033(9) 0.18320(7) 0.0217(2) Uani d 1 . .
    H H5 0.7957 0.9007 0.1806 0.026 Uiso calc 1 . .
    C C6 0.69871(16) 0.76990(10) 0.10921(7) 0.0238(2) Uani d 1 . .
    H H6 0.7148 0.7986 0.0555 0.029 Uiso calc 1 . .
    C C7 0.62701(15) 0.66714(9) 0.11444(7) 0.0218(2) Uani d 1 . .
    C C8 0.60039(14) 0.62037(9) 0.19016(7) 0.0188(2) Uani d 1 . .
    H H8 0.5513 0.5499 0.1923 0.023 Uiso calc 1 . .
    C C9 0.64971(14) 0.68253(8) 0.26346(6) 0.01567(19) Uani d 1 . .
    C C10 0.14218(14) 0.56199(9) 0.36835(6) 0.0184(2) Uani d 1 . .
    C C11 0.19726(16) 0.46437(9) 0.42394(7) 0.0214(2) Uani d 1 . .
    H H11A 0.0886 0.4385 0.4493 0.026 Uiso calc 1 . .
    H H11B 0.3016 0.4821 0.4707 0.026 Uiso calc 1 . .
    C C12 0.26009(15) 0.37845(9) 0.36496(7) 0.0195(2) Uani d 1 . .
    H H12A 0.3964 0.363 0.381 0.023 Uiso calc 1 . .
    H H12B 0.1884 0.3112 0.3678 0.023 Uiso calc 1 . .
    C C13 0.21781(14) 0.42705(8) 0.27662(6) 0.01607(19) Uani d 1 . .
    C C14 0.24187(15) 0.38210(9) 0.19853(7) 0.0195(2) Uani d 1 . .
    H H14 0.2889 0.3112 0.196 0.023 Uiso calc 1 . .
    C C15 0.19576(15) 0.44297(9) 0.12451(7) 0.0212(2) Uani d 1 . .
    H H15 0.2117 0.4142 0.0707 0.025 Uiso calc 1 . .
    C C16 0.12627(15) 0.54614(9) 0.13004(6) 0.0204(2) Uani d 1 . .
    C C17 0.10060(15) 0.59323(8) 0.20572(7) 0.0189(2) Uani d 1 . .
    H H17 0.0525 0.6639 0.2079 0.023 Uiso calc 1 . .
    C C18 0.14943(14) 0.53097(8) 0.27900(6) 0.01578(19) Uani d 1 . .
loop_
    _atom_site_aniso_label
    _atom_site_aniso_U_11
    _atom_site_aniso_U_22
    _atom_site_aniso_U_33
    _atom_site_aniso_U_12
    _atom_site_aniso_U_13
    _atom_site_aniso_U_23
    F1 0.0391(4) 0.0439(5) 0.0154(3) 0.0011(3) 0.0024(3) -0.0091(3)
    F2 0.0434(4) 0.0365(4) 0.0151(3) -0.0035(3) -0.0006(3) 0.0100(3)
    O1 0.0307(4) 0.0212(4) 0.0204(4) -0.0055(3) 0.0027(3) 0.0036(3)
    O2 0.0401(5) 0.0244(4) 0.0227(4) 0.0082(4) 0.0053(3) -0.0045(3)
    C1 0.0165(4) 0.0173(5) 0.0158(4) 0.0016(4) 0.0022(3) -0.0003(3)
    C2 0.0274(5) 0.0192(5) 0.0165(5) -0.0002(4) 0.0044(4) -0.0029(4)
    C3 0.0217(5) 0.0158(5) 0.0220(5) -0.0010(4) 0.0041(4) -0.0034(4)
    C4 0.0163(4) 0.0160(5) 0.0192(5) 0.0021(3) 0.0039(4) 0.0005(4)
    C5 0.0210(5) 0.0195(5) 0.0254(5) 0.0013(4) 0.0067(4) 0.0051(4)
    C6 0.0224(5) 0.0307(6) 0.0193(5) 0.0050(4) 0.0070(4) 0.0061(4)
    C7 0.0214(5) 0.0287(6) 0.0149(5) 0.0047(4) 0.0018(4) -0.0040(4)
    C8 0.0184(5) 0.0195(5) 0.0179(5) 0.0009(4) 0.0013(4) -0.0024(4)
    C9 0.0166(4) 0.0154(4) 0.0151(4) 0.0010(3) 0.0027(3) -0.0008(3)
    C10 0.0187(5) 0.0205(5) 0.0159(4) 0.0010(4) 0.0026(3) -0.0004(4)
    C11 0.0262(5) 0.0234(5) 0.0147(4) 0.0006(4) 0.0037(4) 0.0026(4)
    C12 0.0214(5) 0.0191(5) 0.0182(5) 0.0026(4) 0.0040(4) 0.0048(4)
    C13 0.0156(4) 0.0166(5) 0.0160(4) -0.0011(3) 0.0027(3) 0.0012(3)
    C14 0.0189(5) 0.0195(5) 0.0206(5) -0.0004(4) 0.0044(4) -0.0027(4)
    C15 0.0212(5) 0.0270(5) 0.0159(5) -0.0047(4) 0.0045(4) -0.0039(4)
    C16 0.0209(5) 0.0258(5) 0.0135(4) -0.0047(4) 0.0003(4) 0.0049(4)
    C17 0.0200(5) 0.0178(5) 0.0178(5) 0.0000(4) -0.0002(4) 0.0029(4)
    C18 0.0157(4) 0.0169(5) 0.0145(4) -0.0007(3) 0.0019(3) 0.0002(3)
_geom_special_details
;
All e.s.d.'s (except the e.s.d. in the dihedral angle between two l.s. planes)
are estimated using the full covariance matrix. The cell e.s.d.'s are taken
into account individually in the estimation of e.s.d.'s in distances, angles
and torsion angles; correlations between e.s.d.'s in cell parameters are only
used when they are defined by crystal symmetry. An approximate (isotropic)
treatment of cell e.s.d.'s is used for estimating e.s.d.'s involving l.s.
planes.
;
loop_
    _geom_bond_atom_site_label_1
    _geom_bond_atom_site_label_2
    _geom_bond_site_symmetry_2
    _geom_bond_distance
    _geom_bond_publ_flag
    F1 C7 . 1.3592(12) ?
    F1 F1 3_665 3.1788(16) ?
    F2 C16 . 1.3596(11) ?
    F2 F2 3_565 3.2490(16) ?
    O1 C1 . 1.2172(13) ?
    O2 C10 . 1.2179(13) ?
    C1 C9 . 1.4802(14) ?
    C1 C2 . 1.5152(14) ?
    C2 C3 . 1.5387(15) ?
    C2 H2A . 0.99 ?
    C2 H2B . 0.99 ?
    C3 C4 . 1.5140(14) ?
    C3 H3A . 0.99 ?
    C3 H3B . 0.99 ?
    C4 C9 . 1.3905(14) ?
    C4 C5 . 1.4000(14) ?
    C5 C6 . 1.3904(16) ?
    C5 H5 . 0.95 ?
    C6 C7 . 1.3898(17) ?
    C6 H6 . 0.95 ?
    C7 C8 . 1.3772(15) ?
    C8 C9 . 1.3947(14) ?
    C8 H8 . 0.95 ?
    C10 C18 . 1.4790(14) ?
    C10 C11 . 1.5181(15) ?
    C11 C12 . 1.5392(15) ?
    C11 H11A . 0.99 ?
    C11 H11B . 0.99 ?
    C12 C13 . 1.5118(14) ?
    C12 H12A . 0.99 ?
    C12 H12B . 0.99 ?
    C13 C18 . 1.3898(14) ?
    C13 C14 . 1.3967(14) ?
    C14 C15 . 1.3924(15) ?
    C14 H14 . 0.95 ?
    C15 C16 . 1.3892(16) ?
    C15 H15 . 0.95 ?
    C16 C17 . 1.3764(15) ?
    C17 C18 . 1.3946(14) ?
    C17 H17 . 0.95 ?
loop_
    _geom_contact_atom_site_label_1
    _geom_contact_atom_site_label_2
    _geom_contact_distance
    _geom_contact_site_symmetry_2
    _geom_contact_publ_flag
    F1 F1 3.1788(16) 3_665 ?
    F2 F2 3.2490(16) 3_565 ?
loop_
    _geom_angle_atom_site_label_1
    _geom_angle_atom_site_label_2
    _geom_angle_atom_site_label_3
    _geom_angle_site_symmetry_1
    _geom_angle_site_symmetry_3
    _geom_angle
    _geom_angle_publ_flag
    C7 F1 F1 . 3_665 145.61(8) ?
    C16 F2 F2 . 3_565 94.04(6) ?
    O1 C1 C9 . . 125.92(9) ?
    O1 C1 C2 . . 126.55(9) ?
    C9 C1 C2 . . 107.53(8) ?
    C1 C2 C3 . . 106.56(8) ?
    C1 C2 H2A . . 110.4 ?
    C3 C2 H2A . . 110.4 ?
    C1 C2 H2B . . 110.4 ?
    C3 C2 H2B . . 110.4 ?
    H2A C2 H2B . . 108.6 ?
    C4 C3 C2 . . 104.43(8) ?
    C4 C3 H3A . . 110.9 ?
    C2 C3 H3A . . 110.9 ?
    C4 C3 H3B . . 110.9 ?
    C2 C3 H3B . . 110.9 ?
    H3A C3 H3B . . 108.9 ?
    C9 C4 C5 . . 119.36(10) ?
    C9 C4 C3 . . 111.52(9) ?
    C5 C4 C3 . . 129.12(10) ?
    C6 C5 C4 . . 118.94(10) ?
    C6 C5 H5 . . 120.5 ?
    C4 C5 H5 . . 120.5 ?
    C7 C6 C5 . . 119.55(10) ?
    C7 C6 H6 . . 120.2 ?
    C5 C6 H6 . . 120.2 ?
    F1 C7 C8 . . 118.46(10) ?
    F1 C7 C6 . . 118.21(10) ?
    C8 C7 C6 . . 123.32(10) ?
    C7 C8 C9 . . 116.05(10) ?
    C7 C8 H8 . . 122.0 ?
    C9 C8 H8 . . 122.0 ?
    C4 C9 C8 . . 122.78(9) ?
    C4 C9 C1 . . 109.83(9) ?
    C8 C9 C1 . . 127.39(9) ?
    O2 C10 C18 . . 126.26(10) ?
    O2 C10 C11 . . 126.27(10) ?
    C18 C10 C11 . . 107.46(9) ?
    C10 C11 C12 . . 106.29(8) ?
    C10 C11 H11A . . 110.5 ?
    C12 C11 H11A . . 110.5 ?
    C10 C11 H11B . . 110.5 ?
    C12 C11 H11B . . 110.5 ?
    H11A C11 H11B . . 108.7 ?
    C13 C12 C11 . . 104.47(8) ?
    C13 C12 H12A . . 110.9 ?
    C11 C12 H12A . . 110.9 ?
    C13 C12 H12B . . 110.9 ?
    C11 C12 H12B . . 110.9 ?
    H12A C12 H12B . . 108.9 ?
    C18 C13 C14 . . 119.66(9) ?
    C18 C13 C12 . . 111.56(9) ?
    C14 C13 C12 . . 128.76(10) ?
    C15 C14 C13 . . 118.83(10) ?
    C15 C14 H14 . . 120.6 ?
    C13 C14 H14 . . 120.6 ?
    C16 C15 C14 . . 119.39(9) ?
    C16 C15 H15 . . 120.3 ?
    C14 C15 H15 . . 120.3 ?
    F2 C16 C17 . . 118.56(10) ?
    F2 C16 C15 . . 117.94(9) ?
    C17 C16 C15 . . 123.51(9) ?
    C16 C17 C18 . . 115.98(10) ?
    C16 C17 H17 . . 122.0 ?
    C18 C17 H17 . . 122.0 ?
    C13 C18 C17 . . 122.62(9) ?
    C13 C18 C10 . . 109.79(9) ?
    C17 C18 C10 . . 127.58(10) ?
loop_
    _geom_torsion_atom_site_label_1
    _geom_torsion_atom_site_label_2
    _geom_torsion_atom_site_label_3
    _geom_torsion_atom_site_label_4
    _geom_torsion_site_symmetry_1
    _geom_torsion_site_symmetry_2
    _geom_torsion_site_symmetry_3
    _geom_torsion_site_symmetry_4
    _geom_torsion
    _geom_torsion_publ_flag
    O2 C10 C18 C17 . . . . -3.94(18) ?
    O2 C10 C18 C13 . . . . 174.94(11) ?
    O2 C10 C11 C12 . . . . -173.07(11) ?
    O1 C1 C9 C8 . . . . 1.81(17) ?
    O1 C1 C9 C4 . . . . -178.32(10) ?
    O1 C1 C2 C3 . . . . 177.04(10) ?
    F2 F2 C16 C17 3_565 . . . -142.91(9) ?
    F2 F2 C16 C15 3_565 . . . 37.18(10) ?
    F2 C16 C17 C18 . . . . -179.74(9) ?
    F1 F1 C7 C8 3_665 . . . -1.14(19) ?
    F1 F1 C7 C6 3_665 . . . 179.25(9) ?
    F1 C7 C8 C9 . . . . -179.49(9) ?
    C9 C4 C5 C6 . . . . 0.07(15) ?
    C9 C1 C2 C3 . . . . -3.60(11) ?
    C7 C8 C9 C4 . . . . 0.06(15) ?
    C7 C8 C9 C1 . . . . 179.91(10) ?
    C6 C7 C8 C9 . . . . 0.10(16) ?
    C5 C6 C7 F1 . . . . 179.42(9) ?
    C5 C6 C7 C8 . . . . -0.16(17) ?
    C5 C4 C9 C8 . . . . -0.14(15) ?
    C5 C4 C9 C1 . . . . 179.98(9) ?
    C4 C5 C6 C7 . . . . 0.07(16) ?
    C3 C4 C9 C8 . . . . 179.86(9) ?
    C3 C4 C9 C1 . . . . -0.02(12) ?
    C3 C4 C5 C6 . . . . -179.93(10) ?
    C2 C3 C4 C9 . . . . -2.21(11) ?
    C2 C3 C4 C5 . . . . 177.79(10) ?
    C2 C1 C9 C8 . . . . -177.56(10) ?
    C2 C1 C9 C4 . . . . 2.31(11) ?
    C1 C2 C3 C4 . . . . 3.48(11) ?
    C18 C13 C14 C15 . . . . -0.21(15) ?
    C18 C10 C11 C12 . . . . 6.57(11) ?
    C16 C17 C18 C13 . . . . -0.78(15) ?
    C16 C17 C18 C10 . . . . 177.97(10) ?
    C15 C16 C17 C18 . . . . 0.17(16) ?
    C14 C15 C16 F2 . . . . -179.69(9) ?
    C14 C15 C16 C17 . . . . 0.40(16) ?
    C14 C13 C18 C17 . . . . 0.82(15) ?
    C14 C13 C18 C10 . . . . -178.13(9) ?
    C13 C14 C15 C16 . . . . -0.38(15) ?
    C12 C13 C18 C17 . . . . 179.76(9) ?
    C12 C13 C18 C10 . . . . 0.81(12) ?
    C12 C13 C14 C15 . . . . -178.95(10) ?
    C11 C12 C13 C18 . . . . 3.30(11) ?
    C11 C12 C13 C14 . . . . -177.87(10) ?
    C11 C10 C18 C17 . . . . 176.42(10) ?
    C11 C10 C18 C13 . . . . -4.70(12) ?
    C10 C11 C12 C13 . . . . -5.93(11) ?
loop_
    _geom_hbond_atom_site_label_D
    _geom_hbond_atom_site_label_H
    _geom_hbond_atom_site_label_A
    _geom_hbond_site_symmetry_A
    _geom_hbond_distance_DH
    _geom_hbond_distance_HA
    _geom_hbond_distance_DA
    _geom_hbond_angle_DHA
    _geom_hbond_publ_flag
    C5 H5 O1 2_655 0.95 2.47 3.3873(14) 161.1 y
    C14 H14 O2 2_545 0.95 2.65 3.5107(14) 150.3 y
    C2 H2B F2 4_676 0.99 2.46 3.2062(13) 132.2 y
    C6 H6 O2 4_675 0.95 2.65 3.5338(14) 154.2 y
    C11 H11B O1 3_666 0.99 2.52 3.3348(13) 139.7 y
    C15 H15 F1 3_665 0.95 2.52 3.3664(13) 148.3 y
_iucr_refine_instructions_details
;
TITL BS1687C in P2(1)/n
CELL 0.71073   7.1900  12.4811  15.8685  90.000  99.453  90.000
ZERR    8.00   0.0004   0.0006   0.0008   0.000   0.001   0.000
LATT 1
SYMM 0.5-X, 0.5+Y, 0.5-Z
SFAC C  H  O  F
UNIT 72  56  8  8
L.S. 8
ACTA
BOND
BOND $H
EQIV $1 1-x, 1-y, -z
RTAB one F1 F1_$1
BIND F1 F1_$1
EQIV $2 -x, 1-y, -z
RTAB two F2 F2_$2
BIND F2 F2_$2
HTAB
EQIV $3 1.5-x, 0.5+y, 0.5-z
HTAB C5 O1_$3
EQIV $4 0.5-x, -0.5+y, 0.5-z
HTAB C14 O2_$4
EQIV $5 x+1/2, -y+3/2, z+1/2
HTAB C2 F2_$5
EQIV $6 x+1/2, -y+3/2, z-1/2
HTAB C6 O2_$6
EQIV $7 -x+1, -y+1, -z+1
HTAB C11 O1_$7
HTAB C15 F1_$1
LIST 4
CONF
TEMP -148
SIZE 0.37 0.26 0.04
FMAP 2
PLAN 20
REM EXTI    0.000000
WGHT    0.065400    0.294900
FVAR       0.18950
F1    4    0.579827    0.610347    0.040960    11.00000    0.03912    0.04395 =
         0.01539   -0.00907    0.00236    0.00113
F2    4    0.081734    0.603279    0.056549    11.00000    0.04335    0.03652 =
         0.01514    0.01001   -0.00057   -0.00351
O1    3    0.581878    0.566681    0.375710    11.00000    0.03070    0.02120 =
         0.02036    0.00355    0.00275   -0.00546
O2    3    0.100604    0.649911    0.392889    11.00000    0.04008    0.02439 =
         0.02265   -0.00448    0.00534    0.00819
C1    1    0.635623    0.652572    0.352448    11.00000    0.01654    0.01731 =
         0.01582   -0.00033    0.00216    0.00163
C2    1    0.697970    0.748476    0.408578    11.00000    0.02735    0.01918 =
         0.01653   -0.00285    0.00438   -0.00022
AFIX  23
H2A   2    0.803177    0.728537    0.454291    11.00000   -1.20000
H2B   2    0.592218    0.775596    0.435396    11.00000   -1.20000
AFIX   0
C3    1    0.762151    0.834427    0.350035    11.00000    0.02172    0.01581 =
         0.02202   -0.00344    0.00412   -0.00101
AFIX  23
H3A   2    0.690363    0.901702    0.352622    11.00000   -1.20000
H3B   2    0.898322    0.849810    0.366629    11.00000   -1.20000
AFIX   0
C4    1    0.721535    0.785780    0.261516    11.00000    0.01626    0.01596 =
         0.01920    0.00047    0.00390    0.00210
C5    1    0.746667    0.830330    0.183198    11.00000    0.02101    0.01955 =
         0.02538    0.00511    0.00667    0.00130
AFIX  43
H5    2    0.795701    0.900721    0.180648    11.00000   -1.20000
AFIX   0
C6    1    0.698710    0.769896    0.109210    11.00000    0.02240    0.03075 =
         0.01934    0.00612    0.00704    0.00498
AFIX  43
H6    2    0.714842    0.798648    0.055450    11.00000   -1.20000
AFIX   0
C7    1    0.627014    0.667141    0.114444    11.00000    0.02135    0.02867 =
         0.01491   -0.00395    0.00185    0.00474
C8    1    0.600388    0.620371    0.190164    11.00000    0.01835    0.01952 =
         0.01795   -0.00237    0.00132    0.00092
AFIX  43
H8    2    0.551329    0.549933    0.192338    11.00000   -1.20000
AFIX   0
C9    1    0.649705    0.682532    0.263463    11.00000    0.01658    0.01542 =
         0.01505   -0.00076    0.00268    0.00098
C10   1    0.142176    0.561988    0.368353    11.00000    0.01871    0.02050 =
         0.01590   -0.00045    0.00256    0.00103
C11   1    0.197262    0.464368    0.423943    11.00000    0.02616    0.02335 =
         0.01465    0.00263    0.00371    0.00055
AFIX  23
H11A  2    0.088551    0.438488    0.449277    11.00000   -1.20000
H11B  2    0.301607    0.482087    0.470734    11.00000   -1.20000
AFIX   0
C12   1    0.260092    0.378447    0.364958    11.00000    0.02136    0.01910 =
         0.01821    0.00478    0.00397    0.00263
AFIX  23
H12A  2    0.396384    0.363038    0.380991    11.00000   -1.20000
H12B  2    0.188450    0.311174    0.367826    11.00000   -1.20000
AFIX   0
C13   1    0.217812    0.427053    0.276622    11.00000    0.01562    0.01663 =
         0.01599    0.00117    0.00269   -0.00106
C14   1    0.241874    0.382097    0.198528    11.00000    0.01893    0.01951 =
         0.02058   -0.00274    0.00437   -0.00036
AFIX  43
H14   2    0.288873    0.311241    0.195957    11.00000   -1.20000
AFIX   0
C15   1    0.195758    0.442972    0.124510    11.00000    0.02118    0.02698 =
         0.01595   -0.00392    0.00449   -0.00469
AFIX  43
H15   2    0.211671    0.414215    0.070722    11.00000   -1.20000
AFIX   0
C16   1    0.126265    0.546141    0.130041    11.00000    0.02095    0.02582 =
         0.01347    0.00487    0.00034   -0.00466
C17   1    0.100599    0.593228    0.205722    11.00000    0.01997    0.01776 =
         0.01779    0.00290   -0.00021    0.00001
AFIX  43
H17   2    0.052512    0.663890    0.207911    11.00000   -1.20000
AFIX   0
C18   1    0.149429    0.530973    0.278999    11.00000    0.01569    0.01694 =
         0.01451    0.00016    0.00191   -0.00073
HKLF 4
REM  BS1687C in P2(1)/n
REM R1 =  0.0414 for    3345 Fo > 4sig(Fo)  and  0.0555 for all    4298 data
REM    199 parameters refined using      0 restraints
END
WGHT      0.0654      0.2949
REM Instructions for potential hydrogen bonds
HTAB C2 F2_$5
HTAB C6 O2_$6
HTAB C11 O1_$7
HTAB C15 F1_$1
REM Highest difference peak  0.400,  deepest hole -0.205,  1-sigma level  0.051
Q1    1   0.6825  0.7359  0.2630  11.00000  0.05    0.40
Q2    1   0.2428  0.4126  0.2371  11.00000  0.05    0.40
Q3    1   0.1129  0.5712  0.1711  11.00000  0.05    0.40
Q4    1   0.2283  0.4200  0.3937  11.00000  0.05    0.39
Q5    1   0.1272  0.5651  0.2439  11.00000  0.05    0.39
Q6    1   0.1866  0.4795  0.2728  11.00000  0.05    0.39
Q7    1   0.1393  0.5502  0.3208  11.00000  0.05    0.39
Q8    1   0.2027  0.4158  0.1626  11.00000  0.05    0.38
Q9    1   0.6278  0.6564  0.2290  11.00000  0.05    0.38
Q10   1   0.2363  0.4019  0.3207  11.00000  0.05    0.38
Q11   1   0.6277  0.6444  0.1545  11.00000  0.05    0.36
Q12   1   0.6645  0.6995  0.3817  11.00000  0.05    0.36
Q13   1   0.7435  0.8089  0.2239  11.00000  0.05    0.36
Q14   1   0.1641  0.5183  0.3972  11.00000  0.05    0.35
Q15   1   0.7408  0.8166  0.3050  11.00000  0.05    0.34
Q16   1   0.7326  0.7916  0.3805  11.00000  0.05    0.34
Q17   1   0.5842  0.6549  0.1500  11.00000  0.05    0.34
Q18   1   0.6421  0.6722  0.3069  11.00000  0.05    0.33
Q19   1   0.7092  0.8028  0.1453  11.00000  0.05    0.31
Q20   1   0.1871  0.4975  0.1296  11.00000  0.05    0.30
;
