# Supplementary material for: 6-Fluoro­indan-1-one
Source: Acta Crystallogr Sect E Struct Rep Online. 2014 Jul 2;70(Pt 8):o841. doi: 10.1107/S1600536814015049 (PMC4158499; doi:10.1107/S1600536814015049)
Supplement: Supplementary file 2 [file e-70-0o841-Isup2.hkl]

#
# h,k,l, Fc-squared, Fo-squared, sigma(Fo-squared), status flag
#
data_I
_shelx_title ' BS1687C in P2(1)/n'
_shelx_refln_list_code          4
_shelx_F_calc_maximum      162.97
_exptl_crystal_F_000       624.00
_reflns_d_resolution_high  0.6997

loop_
 _space_group_symop_operation_xyz
 'x, y, z'
 '-x+1/2, y+1/2, -z+1/2'
 '-x, -y, -z'
 'x-1/2, -y-1/2, z-1/2'

_cell_length_a     7.1900
_cell_length_b    12.4811
_cell_length_c    15.8685
_cell_angle_alpha  90.000
_cell_angle_beta   99.453
_cell_angle_gamma  90.000

_shelx_F_squared_multiplier     1.000

loop_
 _refln_index_h
 _refln_index_k
 _refln_index_l
 _refln_F_squared_calc
 _refln_F_squared_meas
 _refln_F_squared_sigma
 _refln_observed_status
   2   0   0      14615.80      15012.09       145.42 o
   4   0   0       1614.63       1638.23        14.95 o
   6   0   0       1592.23       1613.79        20.09 o
   8   0   0        206.82        209.64         7.59 o
  10   0   0          0.26          3.21         8.77 o
   1   1   0        786.46        781.47         5.01 o
   2   1   0      23313.10      24110.39       124.19 o
   3   1   0       2328.82       2543.31        14.45 o
   4   1   0        225.01        190.90         2.65 o
   5   1   0        362.21        412.73         5.17 o
   6   1   0        198.58        213.20         4.39 o
   7   1   0          0.99          0.61         1.43 o
   8   1   0         58.55         57.39         3.52 o
   9   1   0         17.93         16.48         3.19 o
  10   1   0         12.08          9.32         3.03 o
   0   2   0        358.08        359.71         3.48 o
   1   2   0       1486.74       1506.32         9.28 o
   2   2   0       1385.56       1443.29         9.36 o
   3   2   0         42.89         47.13         1.18 o
   4   2   0        700.67        745.54         5.94 o
   5   2   0          2.58          1.26         0.75 o
   6   2   0          0.00         -1.07         1.07 o
   7   2   0          3.23          0.07         1.99 o
   8   2   0          8.34          7.59         2.44 o
   9   2   0          0.92          2.85         2.47 o
  10   2   0          1.30          0.63         2.57 o
   1   3   0       1571.33       1618.33         9.16 o
   2   3   0       5871.72       5963.60        29.01 o
   3   3   0       2413.62       2675.84        16.77 o
   4   3   0       6083.99       6470.43        37.28 o
   5   3   0          1.10          3.44         1.14 o
   6   3   0       1604.87       1670.26        13.44 o
   7   3   0        366.84        385.48         6.01 o
   8   3   0          6.21          4.75         3.12 o
   9   3   0          0.31         -0.35         3.58 o
   0   4   0      10892.40      10915.81        78.42 o
   1   4   0       1651.23       1763.93        10.16 o
   2   4   0        872.28        928.90         6.40 o
   3   4   0       2657.82       3082.94        19.09 o
   4   4   0        287.52        312.91         4.30 o
   5   4   0       2805.28       3032.50        20.43 o
   6   4   0       1913.46       1907.39        15.04 o
   7   4   0          4.02          1.65         1.41 o
   8   4   0        310.95        287.99         6.95 o
   9   4   0        302.09        285.31         8.34 o
   1   5   0          2.28          1.68         0.74 o
   2   5   0        149.56        145.53         2.18 o
   3   5   0         17.40         19.39         1.12 o
   4   5   0         20.50         20.59         1.53 o
   5   5   0         20.38         26.15         2.06 o
   6   5   0          6.30          5.52         1.40 o
   7   5   0         77.21         76.86         3.20 o
   8   5   0         17.08         12.22         2.46 o
   9   5   0          0.06          1.76         2.49 o
   0   6   0        956.21        989.44        11.99 o
   1   6   0        708.67        813.22         6.69 o
   2   6   0         97.90         80.22         1.76 o
   3   6   0        123.98        129.56         3.37 o
   4   6   0          9.87         17.24         1.49 o
   5   6   0          0.12         -0.21         1.14 o
   6   6   0         90.10         89.18         3.21 o
   7   6   0        241.71        225.60         4.91 o
   8   6   0        362.78        361.72         7.93 o
   9   6   0        243.54        234.21        11.44 o
   1   7   0        216.19        246.08         3.42 o
   2   7   0        106.29         96.14         1.85 o
   3   7   0       1138.02       1182.46         8.69 o
   4   7   0        123.88        134.16         3.19 o
   5   7   0        187.53        177.80         4.34 o
   6   7   0        706.67        733.45         8.58 o
   7   7   0         12.08         10.87         2.09 o
   8   7   0        471.72        471.51         9.05 o
   9   7   0        161.62        141.97         9.84 o
   0   8   0         92.60        117.49         4.27 o
   1   8   0          0.55          1.00         0.82 o
   2   8   0         85.37        102.84         2.76 o
   3   8   0         17.29         28.87         1.77 o
   4   8   0         75.76         68.55         3.00 o
   5   8   0        115.86        115.26         3.86 o
   6   8   0        147.30        142.51         4.38 o
   7   8   0         59.75         57.55         3.59 o
   8   8   0         12.45          8.15         2.68 o
   9   8   0         67.31         64.05         7.56 o
   1   9   0          3.25          2.55         0.99 o
   2   9   0         46.15         48.42         2.20 o
   3   9   0          2.17          1.34         1.30 o
   4   9   0         89.91         95.33         3.43 o
   5   9   0          0.03          0.97         1.54 o
   6   9   0          2.09          4.70         1.99 o
   7   9   0          2.89          4.04         3.16 o
   8   9   0          0.05         -2.65         2.65 o
   0  10   0        482.30        425.05         8.82 o
   1  10   0          0.57          1.28         1.43 o
   2  10   0        197.59        145.34         3.85 o
   3  10   0        140.61        123.80         3.69 o
   4  10   0        108.95        130.23         4.03 o
   5  10   0        279.40        269.63         6.11 o
   6  10   0        127.21        130.34         4.67 o
   7  10   0        201.44        205.04         6.43 o
   8  10   0          8.43          5.98         2.99 o
   1  11   0         52.90         47.06         2.75 o
   2  11   0         17.07         32.93         3.42 o
   3  11   0        364.19        323.20         6.77 o
   4  11   0          0.33         -1.66         1.66 o
   5  11   0        139.20        133.40         5.65 o
   6  11   0        115.53        117.68         4.55 o
   7  11   0         14.91         19.43         3.44 o
   0  12   0          1.37          2.36         3.51 o
   1  12   0         16.34         15.07         1.97 o
   2  12   0          0.15          2.21         1.54 o
   3  12   0         21.14         18.75         2.57 o
   4  12   0          1.99         -1.63         1.75 o
   5  12   0          5.57          8.06         2.41 o
   6  12   0          0.03          2.26         2.15 o
   7  12   0          0.01         -1.38         2.78 o
   1  13   0          0.55         -0.42         1.64 o
   2  13   0         51.85         45.50         3.45 o
   3  13   0          0.67          2.01         1.94 o
   4  13   0         19.25         13.68         2.68 o
   5  13   0          0.73         -0.70         2.10 o
   6  13   0          0.01         -3.62         3.62 o
   0  14   0        184.77        162.94         7.03 o
   1  14   0        435.85        381.78         7.24 o
   2  14   0         30.96         22.41         2.83 o
   3  14   0         49.18         54.69         3.90 o
   4  14   0          8.85         10.89         2.75 o
   5  14   0        181.75        185.74         6.58 o
   6  14   0          6.79         10.98         3.91 o
   1  15   0         46.61         44.40         3.37 o
   2  15   0          9.94          6.22         2.49 o
   3  15   0          0.25          6.20         2.62 o
   4  15   0          0.04          1.74         2.49 o
   5  15   0         31.84         35.36         5.68 o
   0  16   0          0.00         -2.98         2.98 o
   1  16   0          3.82          1.67         2.34 o
   2  16   0          5.08          2.72         2.40 o
   3  16   0         18.28         14.79         3.21 o
   4  16   0         17.65         22.81         3.47 o
   1  17   0         86.99         97.15         7.05 o
   2  17   0         21.87         28.44         3.65 o
   3  17   0         15.37         15.62         3.41 o
  -9   0   1          0.76          0.63         4.18 o
  -7   0   1          1.26          0.20         2.09 o
  -5   0   1         20.55         19.35         1.85 o
  -3   0   1         81.88         86.54         2.28 o
  -1   0   1         34.13         26.36         0.86 o
   1   0   1         68.90         65.02         2.69 o
   3   0   1         77.03         77.47         2.33 o
   5   0   1         26.18         28.71         2.15 o
   7   0   1          5.68          3.41         2.14 o
   9   0   1          1.17          0.66         5.43 o
 -10   1   1         61.05         59.28         4.90 o
  -9   1   1         26.00         28.39         3.56 o
  -8   1   1         49.10         46.63         3.86 o
  -7   1   1         12.22         12.41         1.94 o
  -6   1   1        464.87        464.58         5.84 o
  -5   1   1        439.51        511.75         5.07 o
  -4   1   1         32.58         53.42         1.50 o
  -3   1   1       2279.76       2596.50        14.69 o
  -2   1   1      26558.87      27045.60       167.38 o
  -1   1   1       1075.33       1030.31         5.80 o
   0   1   1         76.93         63.78         2.73 o
   1   1   1        470.40        496.79         3.21 o
   2   1   1      10997.47      11377.83        62.93 o
   3   1   1        644.97        705.88         5.96 o
   4   1   1         67.37         54.88         1.56 o
   5   1   1        145.09        166.95         3.29 o
   6   1   1          5.59          5.67         1.28 o
   7   1   1         36.59         41.18         3.11 o
   8   1   1         27.34         32.87         2.74 o
   9   1   1          9.35          4.26         2.41 o
  10   1   1          2.22         -0.28         3.94 o
 -10   2   1         45.62         47.88         5.50 o
  -9   2   1         98.01         99.29         6.07 o
  -8   2   1         22.16         18.07         3.09 o
  -7   2   1         18.46         21.90         3.01 o
  -6   2   1         81.43         93.54         2.91 o
  -5   2   1        443.69        489.48         4.93 o
  -4   2   1      13977.87      15008.32        76.16 o
  -3   2   1       1118.66       1150.31         7.65 o
  -2   2   1       7666.43       8110.90        44.26 o
  -1   2   1      21894.35      21756.43       111.35 o
   0   2   1       1508.47       1573.75         8.42 o
   1   2   1      11641.90      11757.36        66.09 o
   2   2   1      14431.66      14726.12        90.45 o
   3   2   1        636.96        724.51         6.18 o
   4   2   1       4033.17       4513.28        24.85 o
   5   2   1         15.86         11.82         1.34 o
   6   2   1         31.25         42.76         2.28 o
   7   2   1          6.10          5.63         1.68 o
   8   2   1          4.37         11.10         2.12 o
   9   2   1         10.25         11.15         2.68 o
 -10   3   1          3.31         -0.67         2.38 o
  -9   3   1          0.18         -1.68         2.29 o
  -8   3   1          5.55          6.00         2.15 o
  -7   3   1        229.60        238.65         4.72 o
  -6   3   1        442.05        469.23         5.73 o
  -5   3   1         73.66         89.04         3.04 o
  -4   3   1        268.44        305.12         3.42 o
  -3   3   1        854.12        917.89         6.55 o
  -2   3   1       1254.59       1251.85         7.78 o
  -1   3   1         69.23         67.74         1.35 o
   0   3   1        395.19        388.58         3.42 o
   1   3   1        404.95        415.59         3.82 o
   2   3   1        184.95        189.32         2.58 o
   3   3   1        153.61        174.55         3.18 o
   4   3   1        406.04        423.89         5.01 o
   5   3   1         12.28         10.93         1.39 o
   6   3   1        105.30        115.85         3.01 o
   7   3   1         33.11         33.29         2.57 o
   8   3   1         13.40          9.57         2.06 o
   9   3   1          1.53         -0.54         2.53 o
  -9   4   1         52.63         66.12         6.47 o
  -8   4   1        143.45        134.17         5.10 o
  -7   4   1          4.42          4.29         1.59 o
  -6   4   1        364.18        368.61         5.52 o
  -5   4   1       1086.75       1147.44        10.00 o
  -4   4   1         22.80         17.22         0.98 o
  -3   4   1        646.09        746.98         6.16 o
  -2   4   1        124.18        127.52         2.04 o
  -1   4   1          8.65          7.82         0.70 o
   0   4   1       1325.97       1318.82         8.25 o
   1   4   1        807.80        854.55         5.68 o
   2   4   1        402.22        424.30         4.59 o
   3   4   1        456.53        507.45         5.19 o
   4   4   1         34.39         31.63         1.80 o
   5   4   1         90.67        108.26         3.01 o
   6   4   1        230.48        236.60         4.28 o
   7   4   1          6.44          6.15         1.59 o
   8   4   1          0.05          0.97         1.89 o
   9   4   1         14.71         13.29         3.09 o
  -9   5   1          3.20          8.96         2.89 o
  -8   5   1        730.77        694.63        10.88 o
  -7   5   1       1472.47       1459.55        12.34 o
  -6   5   1          6.93          6.69         1.41 o
  -5   5   1        740.89        829.36         8.26 o
  -4   5   1         32.02         28.23         1.76 o
  -3   5   1       1260.45       1389.10         9.34 o
  -2   5   1        972.88        918.06         6.58 o
  -1   5   1        274.37        268.14         3.20 o
   0   5   1       2374.68       2488.58        13.86 o
   1   5   1        456.31        531.78         4.25 o
   2   5   1        231.59        246.19         2.89 o
   3   5   1        299.51        281.58         4.11 o
   4   5   1        404.11        405.86         4.81 o
   5   5   1        334.06        348.13         5.18 o
   6   5   1        327.37        347.15         7.09 o
   7   5   1        542.05        520.93         7.94 o
   8   5   1        172.42        164.97         7.98 o
   9   5   1        108.52        110.37         8.77 o
  -9   6   1        318.75        306.58        13.98 o
  -8   6   1         81.34         68.16         3.89 o
  -7   6   1        487.58        489.05         7.82 o
  -6   6   1         85.33         89.45         3.16 o
  -5   6   1         41.87         42.51         2.38 o
  -4   6   1        110.79         92.94         2.63 o
  -3   6   1        482.93        508.08         4.81 o
  -2   6   1        239.64        275.67         3.14 o
  -1   6   1       3458.44       3948.97        23.36 o
   0   6   1         67.90         71.46         1.71 o
   1   6   1         76.75         93.20         1.60 o
   2   6   1        439.82        423.06         4.08 o
   3   6   1         15.71         13.66         1.04 o
   4   6   1        280.60        295.08         4.44 o
   5   6   1         20.96         26.81         1.93 o
   6   6   1         22.88         26.21         2.14 o
   7   6   1         18.91         18.97         1.96 o
   8   6   1        163.14        163.90         5.59 o
   9   6   1         61.20         60.34         5.95 o
  -9   7   1         11.43         13.43         6.05 o
  -8   7   1          8.31          9.88         2.54 o
  -7   7   1          2.65          5.91         2.15 o
  -6   7   1          6.77          6.81         1.68 o
  -5   7   1          0.46          1.83         1.27 o
  -4   7   1          0.23         -1.03         1.03 o
  -3   7   1          5.33          4.77         1.08 o
  -2   7   1          0.06          0.35         0.61 o
  -1   7   1          2.41          2.90         0.89 o
   0   7   1          1.12          2.43         0.75 o
   1   7   1          5.82          5.94         0.97 o
   2   7   1          2.45          2.35         0.84 o
   3   7   1          3.58          3.74         0.95 o
   4   7   1         15.63         13.08         1.53 o
   5   7   1         10.77          8.03         1.51 o
   6   7   1          5.47          4.05         1.53 o
   7   7   1          0.09         -1.70         2.09 o
   8   7   1          3.99          6.29         3.14 o
   9   7   1          0.02         -2.93         2.98 o
  -9   8   1        120.73        120.63        11.28 o
  -8   8   1          7.72          7.11         2.48 o
  -7   8   1         19.21         18.58         2.85 o
  -6   8   1         37.94         27.92         2.50 o
  -5   8   1        574.57        599.45         8.14 o
  -4   8   1         44.04         51.36         3.05 o
  -3   8   1        131.97        155.82         3.38 o
  -2   8   1         63.05         39.66         1.91 o
  -1   8   1         41.99         44.59         1.84 o
   0   8   1        381.36        462.29         5.85 o
   1   8   1        165.38        179.37         3.08 o
   2   8   1        909.87        937.98         8.29 o
   3   8   1          0.00          2.96         1.31 o
   4   8   1        742.94        715.49         8.54 o
   5   8   1         11.07         10.86         2.01 o
   6   8   1        271.98        263.44         5.77 o
   7   8   1        148.16        138.55         5.22 o
   8   8   1         64.02         67.27         4.97 o
  -8   9   1          2.23          1.84         2.29 o
  -7   9   1          8.25          8.33         2.41 o
  -6   9   1        145.76        139.12         4.39 o
  -5   9   1         57.03         67.97         4.51 o
  -4   9   1         30.13         28.28         2.29 o
  -3   9   1        152.89        162.33         3.48 o
  -2   9   1         40.83         49.24         2.25 o
  -1   9   1          1.58          0.62         0.88 o
   0   9   1        588.36        558.37         6.92 o
   1   9   1        125.28         90.73         2.38 o
   2   9   1       2136.22       2124.28        15.65 o
   3   9   1        485.39        472.14         7.37 o
   4   9   1       1149.36       1095.27        11.41 o
   5   9   1          1.05         -0.70         1.53 o
   6   9   1         62.13         59.50         4.03 o
   7   9   1         29.73         36.22         3.17 o
   8   9   1          0.55          3.05         2.61 o
  -8  10   1          0.57          2.15         2.64 o
  -7  10   1         43.06         38.11         4.26 o
  -6  10   1          3.77          8.28         2.08 o
  -5  10   1         22.01         19.35         2.32 o
  -4  10   1          4.96          2.59         1.59 o
  -3  10   1          0.82          1.55         1.40 o
  -2  10   1        102.20        115.43         3.55 o
  -1  10   1          8.08         11.12         2.36 o
   0  10   1         75.02         69.25         2.91 o
   1  10   1         15.96         15.79         1.80 o
   2  10   1        135.81        122.52         3.59 o
   3  10   1          6.12          5.43         1.91 o
   4  10   1         93.57         97.75         3.70 o
   5  10   1        132.82        128.26         4.32 o
   6  10   1          2.74          3.41         1.91 o
   7  10   1         25.05         17.26         2.77 o
   8  10   1          4.21         -0.86         2.94 o
  -8  11   1         19.61         15.52         3.45 o
  -7  11   1          0.45          1.36         2.87 o
  -6  11   1          3.91          2.42         1.90 o
  -5  11   1         57.97         54.65         3.85 o
  -4  11   1         27.92         34.15         3.30 o
  -3  11   1         14.76          9.97         2.13 o
  -2  11   1          2.15          2.60         1.57 o
  -1  11   1         14.97         13.79         1.89 o
   0  11   1        342.51        328.48         5.86 o
   1  11   1         36.56         31.98         2.43 o
   2  11   1          1.51          1.36         1.50 o
   3  11   1         83.28         75.15         4.25 o
   4  11   1          2.68          3.51         1.95 o
   5  11   1          1.16          0.40         1.89 o
   6  11   1         61.16         58.92         3.73 o
   7  11   1          4.51          0.37         2.29 o
  -7  12   1          5.90          6.15         2.91 o
  -6  12   1         21.27         15.12         3.11 o
  -5  12   1          5.65          8.58         2.42 o
  -4  12   1         15.99         12.38         2.46 o
  -3  12   1        109.34         94.30         4.24 o
  -2  12   1        888.11        807.16        11.37 o
  -1  12   1        203.39        177.58         4.86 o
   0  12   1         32.22         16.49         2.11 o
   1  12   1        450.47        424.55         6.93 o
   2  12   1        352.45        351.93         7.24 o
   3  12   1        125.65        118.86         4.80 o
   4  12   1         27.66         30.29         3.00 o
   5  12   1          0.02         -0.01         1.93 o
   6  12   1         16.85         19.17         3.41 o
   7  12   1         20.54         15.94         4.16 o
  -6  13   1         28.18         37.86         4.19 o
  -5  13   1          1.78         -0.49         2.49 o
  -4  13   1        188.56        167.62         6.82 o
  -3  13   1          6.67          8.60         2.32 o
  -2  13   1        103.05         99.11         4.54 o
  -1  13   1          4.93          9.93         1.98 o
   0  13   1        243.48        221.64         5.42 o
   1  13   1         95.55         88.49         3.81 o
   2  13   1         17.54         17.40         2.71 o
   3  13   1          5.84          3.80         2.03 o
   4  13   1         40.37         40.24         3.49 o
   5  13   1          0.20          0.57         2.29 o
   6  13   1          3.63          2.72         3.40 o
  -6  14   1          0.00         -1.62         2.76 o
  -5  14   1          1.11          0.78         3.77 o
  -4  14   1          2.69         -1.48         2.21 o
  -3  14   1          3.54          2.91         2.23 o
  -2  14   1          0.24         -1.91         2.01 o
  -1  14   1          1.51          1.40         2.41 o
   0  14   1          2.14          2.41         1.81 o
   1  14   1          0.41          2.76         1.76 o
   2  14   1          0.97          1.66         1.98 o
   3  14   1         11.76         12.31         2.57 o
   4  14   1          0.68          3.87         2.36 o
   5  14   1          0.21         -2.51         2.61 o
   6  14   1          0.73         -0.01         2.64 o
  -5  15   1         14.58         23.06         3.81 o
  -4  15   1         29.74         27.66         3.10 o
  -3  15   1         16.49          8.49         2.83 o
  -2  15   1        104.88        117.65         5.22 o
  -1  15   1         42.85         44.17         3.40 o
   0  15   1         59.95         65.60         4.94 o
   1  15   1         15.04          8.18         3.10 o
   2  15   1          6.06         10.12         2.55 o
   3  15   1          0.22          2.87         2.42 o
   4  15   1         25.14         22.92         3.27 o
   5  15   1         26.45         18.16         4.88 o
  -4  16   1        218.50        245.31         7.56 o
  -3  16   1        447.22        494.58         9.37 o
  -2  16   1          8.42          4.19         2.54 o
  -1  16   1         29.25         36.21         3.65 o
   0  16   1          1.69          3.30         1.97 o
   1  16   1          7.30          2.59         2.52 o
   2  16   1        149.38        138.46         7.94 o
   3  16   1        204.57        200.00         6.96 o
   4  16   1          0.03         -0.04         3.83 o
  -3  17   1         13.27         13.85         3.17 o
  -2  17   1          4.39          6.43         2.78 o
  -1  17   1         33.99         36.65         3.91 o
   0  17   1         13.45         11.47         2.87 o
   1  17   1         12.24         12.07         2.84 o
   2  17   1          0.29          2.07         2.53 o
 -10   0   2        174.34        152.74         9.62 o
  -8   0   2       1040.46        991.82        23.95 o
  -6   0   2         38.63         35.57         2.55 o
  -4   0   2         32.98         21.40         1.69 o
  -2   0   2       5488.07       5559.23        49.16 o
   0   0   2       5673.61       5702.74        42.55 o
   2   0   2       4013.55       4347.01        32.03 o
   4   0   2        433.70        453.92         6.27 o
   6   0   2         22.13         21.80         5.80 o
   8   0   2         47.10         53.35         4.67 o
 -10   1   2         39.89         40.44         4.38 o
  -9   1   2         50.71         61.32         4.91 o
  -8   1   2         21.42         24.60         3.27 o
  -7   1   2          5.79          7.62         1.76 o
  -6   1   2        216.43        238.04         4.19 o
  -5   1   2          2.12          1.64         0.82 o
  -4   1   2        144.54        154.03         2.42 o
  -3   1   2        396.72        449.47         4.74 o
  -2   1   2        171.51        177.92         1.98 o
  -1   1   2        306.06        291.14         2.36 o
   0   1   2          0.03          0.63         0.31 o
   1   1   2         25.69         21.90         0.80 o
   2   1   2          7.83          4.83         0.58 o
   3   1   2         21.27         22.71         1.15 o
   4   1   2        322.66        327.41         3.98 o
   5   1   2         41.77         48.22         2.05 o
   6   1   2          1.09          0.39         1.25 o
   7   1   2          2.40          1.37         1.55 o
   8   1   2         12.32         12.95         2.13 o
   9   1   2          0.92         -0.10         2.05 o
 -10   2   2          1.51         -1.99         2.60 o
  -9   2   2         12.93         10.70         2.99 o
  -8   2   2          0.08         -1.72         2.08 o
  -7   2   2          2.98          3.94         1.57 o
  -6   2   2         80.81         78.53         2.73 o
  -5   2   2         22.80         25.96         1.54 o
  -4   2   2        172.67        191.74         3.68 o
  -3   2   2        117.88        117.42         1.96 o
  -2   2   2         83.77         98.24         1.55 o
  -1   2   2        122.70        133.31         1.59 o
   0   2   2         92.37         91.09         1.24 o
   1   2   2         20.85         23.49         0.87 o
   2   2   2         23.19         24.50         0.80 o
   3   2   2         45.71         49.13         1.71 o
   4   2   2         26.08         29.27         1.62 o
   5   2   2          3.24          2.24         1.04 o
   6   2   2          3.75          1.61         1.22 o
   7   2   2         13.86         14.10         1.92 o
   8   2   2          1.18          0.70         1.73 o
   9   2   2          0.38          1.20         2.27 o
 -10   3   2          0.85          1.57         2.78 o
  -9   3   2          1.58          0.34         2.65 o
  -8   3   2         90.43        102.99         5.30 o
  -7   3   2        652.10        673.15         8.74 o
  -6   3   2        611.08        645.66         7.30 o
  -5   3   2        146.37        179.39         3.22 o
  -4   3   2         58.98         43.90         1.56 o
  -3   3   2       2330.08       2458.34        14.27 o
  -2   3   2          1.18          0.79         0.53 o
  -1   3   2          1.48          1.12         0.50 o
   0   3   2        219.10        204.70         2.02 o
   1   3   2       1239.34       1330.94         7.45 o
   2   3   2        223.59        199.53         2.21 o
   3   3   2         36.57         30.08         1.53 o
   4   3   2         74.29         73.88         2.25 o
   5   3   2          0.75          0.93         1.19 o
   6   3   2          1.31         -0.67         1.21 o
   7   3   2          0.21          1.22         1.59 o
   8   3   2         14.81         10.15         2.19 o
   9   3   2         39.53         35.94         4.63 o
  -9   4   2         33.58         34.55         3.89 o
  -8   4   2        228.93        231.08         7.11 o
  -7   4   2          5.26          4.03         1.54 o
  -6   4   2         57.51         55.26         2.59 o
  -5   4   2       2895.76       3077.62        20.47 o
  -4   4   2         58.95         67.87         1.79 o
  -3   4   2       1795.71       2056.08        12.51 o
  -2   4   2       3031.45       3227.56        17.77 o
  -1   4   2        827.81        862.99         7.57 o
   0   4   2         62.01         67.51         1.31 o
   1   4   2        689.19        737.96         5.19 o
   2   4   2        252.15        242.94         2.68 o
   3   4   2        304.97        344.00         4.19 o
   4   4   2        413.16        404.96         5.05 o
   5   4   2          3.48          1.13         1.36 o
   6   4   2         29.49         25.67         1.94 o
   7   4   2        120.36        143.12         3.94 o
   8   4   2         13.36          7.67         2.20 o
   9   4   2         11.53          7.64         3.62 o
  -9   5   2          2.69          3.59         2.71 o
  -8   5   2         25.49         30.18         4.13 o
  -7   5   2          0.57          0.84         1.54 o
  -6   5   2          0.00         -1.24         1.24 o
  -5   5   2          0.92          0.60         1.14 o
  -4   5   2         10.67         14.59         1.04 o
  -3   5   2        348.37        384.02         4.00 o
  -2   5   2         50.41         53.70         1.51 o
  -1   5   2         21.98         26.95         1.03 o
   0   5   2        121.04        129.16         1.94 o
   1   5   2         73.66         82.00         1.51 o
   2   5   2         93.37         92.63         1.80 o
   3   5   2         46.48         44.68         1.79 o
   4   5   2         30.86         33.49         1.83 o
   5   5   2          1.78          2.47         1.22 o
   6   5   2          4.96          3.87         1.37 o
   7   5   2          1.65         -0.32         1.41 o
   8   5   2         11.62         12.51         2.63 o
   9   5   2          4.39          1.33         2.77 o
  -9   6   2        114.34        107.88         6.87 o
  -8   6   2          0.77         -0.78         1.76 o
  -7   6   2        309.04        304.67         6.22 o
  -6   6   2          2.08          0.43         1.30 o
  -5   6   2          4.89          2.88         1.24 o
  -4   6   2          0.36          0.73         0.96 o
  -3   6   2        285.29        303.94         3.65 o
  -2   6   2        185.51        212.02         2.75 o
  -1   6   2       2092.79       2358.19        15.07 o
   0   6   2        571.90        568.18         4.55 o
   1   6   2         32.16         43.55         1.38 o
   2   6   2         74.92         70.30         1.68 o
   3   6   2         13.23         12.46         1.00 o
   4   6   2         93.13         98.28         2.79 o
   5   6   2         49.54         57.77         2.55 o
   6   6   2         38.37         36.98         2.29 o
   7   6   2         37.37         46.28         3.07 o
   8   6   2          1.35          0.54         2.03 o
   9   6   2         19.63         11.06         3.95 o
  -9   7   2        387.11        352.88        23.31 o
  -8   7   2         43.94         38.91         3.48 o
  -7   7   2          0.39         -1.53         1.79 o
  -6   7   2        184.54        186.45         4.28 o
  -5   7   2         60.61         61.97         2.56 o
  -4   7   2         33.05         37.68         2.08 o
  -3   7   2        585.37        674.71         6.00 o
  -2   7   2        365.81        451.50         4.31 o
  -1   7   2        590.70        599.19         6.04 o
   0   7   2        741.00        766.52         5.77 o
   1   7   2       1118.93       1291.06         9.61 o
   2   7   2       1682.87       1731.87        11.24 o
   3   7   2         67.97         63.86         1.84 o
   4   7   2        197.80        211.03         3.89 o
   5   7   2        154.60        141.96         3.61 o
   6   7   2         28.55         26.79         2.17 o
   7   7   2        193.68        199.48         5.34 o
   8   7   2         19.08         20.77         7.13 o
   9   7   2          2.54          1.77         3.14 o
  -9   8   2         15.92         20.00         3.94 o
  -8   8   2         35.28         33.92         3.51 o
  -7   8   2         22.02         21.99         3.03 o
  -6   8   2          0.02         -0.65         1.43 o
  -5   8   2         94.15        103.35         3.54 o
  -4   8   2        127.37        118.50         3.60 o
  -3   8   2         99.67        106.66         2.78 o
  -2   8   2         96.59         84.84         2.47 o
  -1   8   2          9.61         11.49         1.38 o
   0   8   2        692.93        776.59         7.38 o
   1   8   2        430.95        450.83         5.07 o
   2   8   2        310.28        322.42         3.54 o
   3   8   2         60.06         74.38         2.40 o
   4   8   2        188.12        185.23         4.38 o
   5   8   2         58.33         53.49         3.24 o
   6   8   2          7.90          8.56         2.19 o
   7   8   2          0.71          2.82         2.11 o
   8   8   2          0.09         -2.19         2.19 o
  -8   9   2          1.65          1.62         2.26 o
  -7   9   2          7.32          5.98         2.27 o
  -6   9   2          4.28          3.81         1.78 o
  -5   9   2         36.06         35.30         2.65 o
  -4   9   2         12.60          8.90         1.77 o
  -3   9   2          0.15          0.56         1.16 o
  -2   9   2          0.42         -0.15         1.05 o
  -1   9   2          0.23          0.96         0.97 o
   0   9   2         30.29         29.94         1.99 o
   1   9   2         46.11         44.26         1.93 o
   2   9   2         12.77         14.15         1.44 o
   3   9   2         71.39         69.52         2.92 o
   4   9   2         36.86         36.77         2.58 o
   5   9   2          1.01         -0.14         1.57 o
   6   9   2          0.06          0.85         1.79 o
   7   9   2          0.31          0.71         2.15 o
   8   9   2          6.27          3.15         2.80 o
  -8  10   2         15.21         11.13         2.87 o
  -7  10   2        300.55        257.65         7.14 o
  -6  10   2         27.14         22.14         2.81 o
  -5  10   2          5.20          3.96         1.66 o
  -4  10   2         43.38         28.61         2.43 o
  -3  10   2         63.03         45.49         2.46 o
  -2  10   2       1115.63       1134.46        11.29 o
  -1  10   2          2.56         -1.17         1.17 o
   0  10   2          1.11          0.30         1.32 o
   1  10   2        227.75        231.27         4.69 o
   2  10   2        162.11        138.67         3.78 o
   3  10   2         33.03         28.76         2.56 o
   4  10   2        116.07        124.71         5.09 o
   5  10   2        292.81        283.67         6.05 o
   6  10   2          7.78          4.11         2.27 o
   7  10   2          3.13         -0.58         2.31 o
   8  10   2         10.14         11.59         3.71 o
  -8  11   2         39.66         43.16         3.99 o
  -7  11   2          1.37          6.81         2.50 o
  -6  11   2          6.01          3.95         2.31 o
  -5  11   2         91.69         67.41         4.76 o
  -4  11   2        534.02        507.57         8.98 o
  -3  11   2          1.58         -0.17         1.60 o
  -2  11   2         16.54         10.76         1.79 o
  -1  11   2          0.25         -0.45         1.44 o
   0  11   2       1531.10       1477.89        13.87 o
   1  11   2          0.11          2.05         1.48 o
   2  11   2         41.32         39.25         2.86 o
   3  11   2         79.26         74.93         3.78 o
   4  11   2         15.76         17.77         2.48 o
   5  11   2          6.13          3.49         2.09 o
   6  11   2         96.81         89.18         5.43 o
   7  11   2         75.40         74.38         4.77 o
  -7  12   2          1.47          1.58         2.72 o
  -6  12   2          0.69         -2.37         2.37 o
  -5  12   2          0.23          0.10         1.91 o
  -4  12   2          1.84         -0.17         1.85 o
  -3  12   2          1.10          0.08         1.82 o
  -2  12   2         83.24         72.11         3.41 o
  -1  12   2          4.09          3.13         1.63 o
   0  12   2          0.11         -1.08         1.43 o
   1  12   2          3.89          6.18         1.73 o
   2  12   2         38.43         41.36         3.49 o
   3  12   2          5.81          5.27         2.28 o
   4  12   2          0.17         -0.07         1.95 o
   5  12   2          0.07          1.27         2.47 o
   6  12   2          0.65          0.47         2.62 o
   7  12   2          2.17          1.42         4.14 o
  -7  13   2         59.94         67.34         5.51 o
  -6  13   2         61.50         78.84         5.71 o
  -5  13   2          5.29          5.15         2.41 o
  -4  13   2        107.36        100.93         4.40 o
  -3  13   2          4.13          4.73         2.65 o
  -2  13   2         53.02         47.92         4.49 o
  -1  13   2          8.44          7.66         1.94 o
   0  13   2        147.78        135.84         4.38 o
   1  13   2         37.43         39.19         3.59 o
   2  13   2         18.29         20.16         2.65 o
   3  13   2         15.99         14.62         2.47 o
   4  13   2         57.42         50.25         3.92 o
   5  13   2         14.03          9.64         3.21 o
   6  13   2          9.07          5.97         3.02 o
  -6  14   2        121.50        129.14         6.71 o
  -5  14   2         89.28        115.12        10.01 o
  -4  14   2        333.22        347.85         8.13 o
  -3  14   2         72.03         67.49         3.88 o
  -2  14   2        153.04        148.00         6.50 o
  -1  14   2        160.01        136.61         4.72 o
   0  14   2          9.73         11.34         2.02 o
   1  14   2         42.47         33.32         2.86 o
   2  14   2        279.01        248.73         6.69 o
   3  14   2         24.03         31.05         3.61 o
   4  14   2         13.25          8.81         3.10 o
   5  14   2         22.18         25.25         3.93 o
   6  14   2         15.33         14.98         4.66 o
  -5  15   2         25.51         31.46         5.83 o
  -4  15   2         45.85         56.37         4.43 o
  -3  15   2          0.85          1.02         2.25 o
  -2  15   2         25.97         31.74         3.35 o
  -1  15   2          2.10          2.04         2.08 o
   0  15   2         62.19         52.48         3.56 o
   1  15   2          8.83          0.76         2.53 o
   2  15   2         17.36         11.28         2.65 o
   3  15   2          0.18         -2.06         2.06 o
   4  15   2         37.63         32.32         4.16 o
   5  15   2         54.48         53.56         5.10 o
  -4  16   2          6.65          4.57         2.56 o
  -3  16   2         14.75         20.68         3.39 o
  -2  16   2          2.12          2.07         2.32 o
  -1  16   2          2.91          4.64         2.46 o
   0  16   2          0.01         -1.91         1.91 o
   1  16   2          3.45          0.36         3.44 o
   2  16   2          0.46          0.02         2.32 o
   3  16   2          3.19          0.60         3.35 o
   4  16   2          4.41          8.91         3.38 o
  -3  17   2         63.95         68.23         8.35 o
  -2  17   2         11.01         10.71         4.91 o
  -1  17   2         44.43         50.68         6.68 o
   0  17   2         52.48         53.09         4.36 o
   1  17   2          3.48          1.47         2.50 o
   2  17   2          3.75          1.51         3.01 o
  -9   0   3          9.34          8.48         4.35 o
  -7   0   3          8.36         12.12         3.90 o
  -5   0   3          2.99          1.03         1.21 o
  -3   0   3          7.07          4.95         1.19 o
  -1   0   3         90.81         84.52         1.59 o
   1   0   3        458.13        484.87         5.31 o
   3   0   3         10.40          9.28         1.16 o
   5   0   3         60.49         52.43         2.56 o
   7   0   3         23.10         23.16         3.22 o
   9   0   3          4.18          5.57         4.46 o
 -10   1   3        106.50        106.52         6.19 o
  -9   1   3         33.14         36.98         4.90 o
  -8   1   3         45.50         54.78         4.20 o
  -7   1   3          1.27         -1.44         2.61 o
  -6   1   3         14.58         10.16         1.24 o
  -5   1   3         44.23         48.95         2.04 o
  -4   1   3        118.15        113.19         2.23 o
  -3   1   3        117.77        106.19         1.94 o
  -2   1   3       5299.74       5396.97        27.96 o
  -1   1   3          0.04          0.90         0.49 o
   0   1   3        981.36        991.10         5.76 o
   1   1   3          6.81          4.57         0.51 o
   2   1   3       1807.99       1837.47        10.63 o
   3   1   3          1.01          0.62         0.63 o
   4   1   3        755.44        764.95         6.27 o
   5   1   3         78.94         74.54         2.41 o
   6   1   3          6.49          5.91         2.14 o
   7   1   3          1.59          2.95         1.60 o
   8   1   3         12.52          9.26         2.03 o
   9   1   3          3.36          0.99         2.45 o
 -10   2   3          1.35         -0.44         2.72 o
  -9   2   3        128.86        124.14         5.97 o
  -8   2   3         12.99         10.56         2.77 o
  -7   2   3        339.58        347.02         6.45 o
  -6   2   3        752.50        780.79         8.58 o
  -5   2   3          7.75          8.35         1.02 o
  -4   2   3        559.36        500.68         4.69 o
  -3   2   3        138.07        152.53         2.19 o
  -2   2   3        198.77        208.41         3.02 o
  -1   2   3        147.18        100.02         1.54 o
   0   2   3       4388.95       4535.91        23.27 o
   1   2   3       1564.16       1533.53        10.00 o
   2   2   3       4088.72       4164.88        28.35 o
   3   2   3        199.60        187.13         2.42 o
   4   2   3         85.48         96.38         1.90 o
   5   2   3         98.51        103.21         2.82 o
   6   2   3        213.21        236.80         4.38 o
   7   2   3          0.06          0.21         1.47 o
   8   2   3         19.97         17.83         2.37 o
   9   2   3          5.43          8.00         2.54 o
 -10   3   3          5.49          4.39         4.74 o
  -9   3   3          2.41          1.47         2.65 o
  -8   3   3         15.42         16.79         2.98 o
  -7   3   3         42.37         42.70         2.74 o
  -6   3   3         33.56         29.54         2.01 o
  -5   3   3        198.10        222.47         3.72 o
  -4   3   3        153.67        174.02         2.64 o
  -3   3   3         26.17         27.25         1.21 o
  -2   3   3        236.56        228.00         2.52 o
  -1   3   3         17.36         13.46         0.89 o
   0   3   3        430.52        418.13         3.47 o
   1   3   3         15.25         19.94         0.91 o
   2   3   3        219.90        214.55         2.35 o
   3   3   3        333.48        341.50         4.11 o
   4   3   3        354.70        369.07         4.70 o
   5   3   3          6.75          6.72         1.38 o
   6   3   3         39.83         45.05         2.50 o
   7   3   3         15.00         15.03         1.99 o
   8   3   3          3.66          4.64         3.38 o
   9   3   3         38.70         36.53         3.73 o
 -10   4   3          1.57         -0.45         2.76 o
  -9   4   3          1.24          1.15         2.54 o
  -8   4   3         16.33         21.18         3.16 o
  -7   4   3          6.16          6.41         1.63 o
  -6   4   3         56.25         64.32         4.63 o
  -5   4   3         70.23         77.05         2.50 o
  -4   4   3        148.45        149.26         2.53 o
  -3   4   3        150.63        167.75         2.47 o
  -2   4   3         72.04         80.98         1.65 o
  -1   4   3         74.71         80.10         1.50 o
   0   4   3         83.90         73.32         1.41 o
   1   4   3        274.03        276.65         2.95 o
   2   4   3        678.95        677.43         5.38 o
   3   4   3         15.42         13.81         1.16 o
   4   4   3          0.23         -0.68         0.96 o
   5   4   3          0.19          0.01         1.11 o
   6   4   3          1.99          0.12         1.24 o
   7   4   3         25.40         26.62         2.42 o
   8   4   3          7.78          4.09         2.32 o
   9   4   3         32.18         31.52         4.93 o
  -9   5   3          1.32          0.59         2.65 o
  -8   5   3         41.64         34.07         3.13 o
  -7   5   3          0.76          0.53         2.22 o
  -6   5   3        109.10        117.12         3.32 o
  -5   5   3          9.22         13.99         1.73 o
  -4   5   3        448.75        490.51         4.91 o
  -3   5   3       1135.18       1238.57         8.68 o
  -2   5   3       1135.57       1115.47         8.41 o
  -1   5   3       1437.32       1571.87         9.70 o
   0   5   3        342.07        323.72         3.18 o
   1   5   3        343.94        401.48         3.72 o
   2   5   3        239.65        224.27         2.76 o
   3   5   3         30.86         39.21         1.66 o
   4   5   3        239.16        217.50         4.06 o
   5   5   3        273.21        296.68         4.83 o
   6   5   3          0.39          0.85         1.64 o
   7   5   3        470.20        467.51         7.03 o
   8   5   3        182.77        184.94         6.10 o
   9   5   3         49.22         59.32         4.52 o
  -9   6   3         17.82         23.08         4.40 o
  -8   6   3         43.13         47.70         3.72 o
  -7   6   3         67.61         70.31         3.88 o
  -6   6   3         16.41         14.87         1.77 o
  -5   6   3          3.86          5.16         1.30 o
  -4   6   3        254.29        258.88         3.92 o
  -3   6   3         11.87         15.75         1.12 o
  -2   6   3          7.10         16.47         1.05 o
  -1   6   3       1460.86       1656.80        10.41 o
   0   6   3        978.60       1007.73         7.03 o
   1   6   3         82.99        114.82         2.13 o
   2   6   3          4.56          3.35         0.79 o
   3   6   3          0.04         -0.37         0.59 o
   4   6   3          0.19         -1.04         1.04 o
   5   6   3        128.61        133.29         3.28 o
   6   6   3         70.04         70.43         3.02 o
   7   6   3         94.30         97.72         4.06 o
   8   6   3        112.86        116.55         5.09 o
   9   6   3        147.37        132.10         8.43 o
  -9   7   3          0.00         -1.06         3.09 o
  -8   7   3          1.86         -0.94         2.36 o
  -7   7   3          0.48         -0.11         1.90 o
  -6   7   3          0.12         -0.53         1.46 o
  -5   7   3          0.66          0.86         1.23 o
  -4   7   3          4.66          4.70         1.12 o
  -3   7   3          0.34          1.45         0.83 o
  -2   7   3          0.09         -0.37         0.65 o
  -1   7   3         22.67         23.73         1.37 o
   0   7   3          7.28          8.63         0.79 o
   1   7   3         17.69         18.59         1.16 o
   2   7   3          6.82          5.08         0.91 o
   3   7   3          8.42          8.67         1.20 o
   4   7   3          6.78          4.89         1.32 o
   5   7   3          0.46         -1.15         1.15 o
   6   7   3         29.37         29.34         2.26 o
   7   7   3         17.74         15.90         2.60 o
   8   7   3          9.09         11.03         3.14 o
   9   7   3          0.86          2.09         3.35 o
  -9   8   3         13.78          7.34         3.16 o
  -8   8   3         74.13         74.29         5.06 o
  -7   8   3        113.54        116.15         5.88 o
  -6   8   3          9.53          9.33         2.19 o
  -5   8   3         16.09         12.11         1.85 o
  -4   8   3         19.60         15.46         1.82 o
  -3   8   3        179.34        187.82         3.37 o
  -2   8   3          6.25          2.19         1.00 o
  -1   8   3         50.54         48.53         1.96 o
   0   8   3        253.91        271.56         3.04 o
   1   8   3        469.62        451.34         4.49 o
   2   8   3        239.07        230.01         3.70 o
   3   8   3         80.62         97.27         2.74 o
   4   8   3        447.64        434.63         6.58 o
   5   8   3        420.03        396.24         6.70 o
   6   8   3         13.86         14.59         3.05 o
   7   8   3         51.10         50.12         4.51 o
   8   8   3         40.23         34.04         3.68 o
  -8   9   3         12.82         21.60         3.49 o
  -7   9   3          0.03          1.36         2.28 o
  -6   9   3         80.40         80.49         4.19 o
  -5   9   3        504.78        471.81         7.27 o
  -4   9   3        173.71        188.31         4.71 o
  -3   9   3        187.16        158.63         3.35 o
  -2   9   3        190.29        166.78         5.44 o
  -1   9   3         30.75         41.56         2.31 o
   0   9   3          8.59          4.95         1.49 o
   1   9   3         23.82         30.91         2.27 o
   2   9   3        263.40        238.33         4.01 o
   3   9   3        603.12        581.66         8.72 o
   4   9   3          0.08          0.64         1.40 o
   5   9   3        283.55        272.98         5.77 o
   6   9   3         27.69         25.07         2.66 o
   7   9   3          2.50          1.10         2.08 o
   8   9   3         61.14         55.76         4.33 o
  -8  10   3          0.15         -2.16         2.65 o
  -7  10   3         26.21         21.63         3.29 o
  -6  10   3         34.15         31.86         3.08 o
  -5  10   3          0.60         -1.30         2.31 o
  -4  10   3         56.47         50.76         2.91 o
  -3  10   3         61.97         46.29         2.31 o
  -2  10   3         72.66         72.43         3.01 o
  -1  10   3         14.55          8.21         1.66 o
   0  10   3        175.27        164.63         3.73 o
   1  10   3         10.30         10.19         1.66 o
   2  10   3          9.38          8.14         1.55 o
   3  10   3         19.56         18.07         2.66 o
   4  10   3          0.19          0.89         1.50 o
   5  10   3          0.70          0.80         1.82 o
   6  10   3          4.78          2.63         2.16 o
   7  10   3          0.38         -0.05         2.15 o
   8  10   3          0.05         -1.43         2.20 o
  -8  11   3          0.06          0.83         2.79 o
  -7  11   3          9.59          9.76         4.40 o
  -6  11   3          0.73         -0.97         1.94 o
  -5  11   3          0.24         -0.25         2.72 o
  -4  11   3         90.39         87.14         5.52 o
  -3  11   3          6.19          4.45         2.03 o
  -2  11   3        119.83        111.48         3.51 o
  -1  11   3          2.50          2.33         1.43 o
   0  11   3          0.03          0.30         1.38 o
   1  11   3         72.09         72.23         3.11 o
   2  11   3         85.10         81.28         4.04 o
   3  11   3          4.12          6.24         2.30 o
   4  11   3          5.33          6.74         2.76 o
   5  11   3          9.20          9.93         2.74 o
   6  11   3          4.04          3.95         2.60 o
   7  11   3         70.69         67.24         5.41 o
  -7  12   3          7.66          5.34         2.83 o
  -6  12   3         39.20         34.47         4.01 o
  -5  12   3         15.51         11.80         2.59 o
  -4  12   3        110.01        110.78         4.70 o
  -3  12   3          3.09          4.42         2.00 o
  -2  12   3        202.49        158.49         4.47 o
  -1  12   3        431.07        395.77         6.75 o
   0  12   3        294.33        253.27         6.08 o
   1  12   3        306.09        290.81         7.51 o
   2  12   3         28.48         28.31         2.82 o
   3  12   3         61.20         63.80         4.06 o
   4  12   3        131.27        148.89         6.08 o
   5  12   3        108.14        118.47         6.05 o
   6  12   3          7.90         10.78         3.22 o
   7  12   3         29.90         35.52         4.33 o
  -7  13   3         13.43         15.43         4.10 o
  -6  13   3        116.37        130.02         6.35 o
  -5  13   3         22.12         22.02         3.86 o
  -4  13   3          4.82          2.62         2.35 o
  -3  13   3         96.27         82.81         5.50 o
  -2  13   3         21.17         16.79         2.31 o
  -1  13   3         29.67         27.61         2.89 o
   0  13   3        101.90         95.77         3.83 o
   1  13   3         29.44         26.28         2.56 o
   2  13   3         57.83         60.04         3.91 o
   3  13   3         53.92         55.99         3.99 o
   4  13   3         69.54         65.76         4.98 o
   5  13   3          0.87          2.26         2.80 o
   6  13   3         75.47         79.61         5.70 o
  -6  14   3          7.62          7.33         3.11 o
  -5  14   3          3.13          4.72         2.79 o
  -4  14   3          0.51          0.98         2.24 o
  -3  14   3          7.23          3.96         2.12 o
  -2  14   3          4.56          7.36         2.28 o
  -1  14   3          0.00         -1.62         1.62 o
   0  14   3          1.00          2.01         1.78 o
   1  14   3          7.22          4.49         2.25 o
   2  14   3          0.62         -0.35         2.06 o
   3  14   3          0.94          3.52         2.71 o
   4  14   3          0.00          0.29         2.97 o
   5  14   3          8.24         13.70         3.44 o
  -5  15   3         69.49         73.58         5.61 o
  -4  15   3          0.00          0.62         2.21 o
  -3  15   3          1.77          1.28         3.52 o
  -2  15   3          1.37          2.46         2.36 o
  -1  15   3         13.21         12.51         2.33 o
   0  15   3         17.59         10.99         2.35 o
   1  15   3         55.97         55.79         4.14 o
   2  15   3          3.42          5.13         2.39 o
   3  15   3          0.60          3.10         2.98 o
   4  15   3          3.74          2.84         2.96 o
   5  15   3         46.53         46.24         6.35 o
  -4  16   3          0.79          1.11         3.42 o
  -3  16   3         28.88         29.64         3.56 o
  -2  16   3         54.46         59.25         5.13 o
  -1  16   3          0.01         -0.25         2.04 o
   0  16   3         33.11         31.50         3.51 o
   1  16   3          2.76          1.66         2.20 o
   2  16   3         20.77         35.48         4.38 o
   3  16   3         56.90         48.98         5.00 o
   4  16   3         62.98         66.46         7.19 o
  -2  17   3          0.01          0.14         2.30 o
  -1  17   3          0.97         -0.28         2.36 o
   0  17   3          0.79         -0.36         2.51 o
   1  17   3          0.04         -2.54         2.54 o
   2  17   3          0.20          1.61         3.07 o
 -10   0   4         20.17         28.25         5.82 o
  -8   0   4         22.01         20.71         4.41 o
  -6   0   4          4.50          2.18         1.40 o
  -4   0   4        707.73        699.81         8.07 o
  -2   0   4       2385.86       2310.26        20.37 o
   0   0   4      13321.59      12976.38       182.43 o
   2   0   4          4.01          4.00         0.81 o
   4   0   4        184.01        226.49         4.44 o
   6   0   4         23.38         27.90         2.85 o
   8   0   4        230.08        215.29         7.70 o
 -10   1   4          7.70          8.18         3.08 o
  -9   1   4         18.45         16.18         3.33 o
  -8   1   4          6.67          7.53         2.61 o
  -7   1   4         13.82         12.64         2.50 o
  -6   1   4         43.96         41.09         1.88 o
  -5   1   4         50.74         56.22         1.74 o
  -4   1   4         27.89         30.03         1.34 o
  -3   1   4        271.68        281.56         2.90 o
  -2   1   4       1298.55       1316.66         8.71 o
  -1   1   4        315.63        298.41         2.56 o
   0   1   4        399.78        373.30         2.89 o
   1   1   4        204.72        216.91         2.10 o
   2   1   4        716.62        775.56         5.49 o
   3   1   4         59.89         62.25         1.71 o
   4   1   4          4.20          5.22         0.80 o
   5   1   4          0.08         -0.82         0.97 o
   6   1   4         63.20         64.10         2.97 o
   7   1   4         87.83         81.41         3.32 o
   8   1   4          1.42         -0.16         1.92 o
   9   1   4         14.99          4.20         3.02 o
 -10   2   4          1.73          2.20         2.78 o
  -9   2   4          0.13          0.02         2.59 o
  -8   2   4          0.06         -1.03         2.26 o
  -7   2   4         12.32         15.76         2.15 o
  -6   2   4          0.01         -1.06         1.06 o
  -5   2   4         20.27         24.29         1.36 o
  -4   2   4        129.34        134.27         2.29 o
  -3   2   4         51.47         52.97         1.42 o
  -2   2   4         20.43         23.10         0.95 o
  -1   2   4         36.94         36.48         1.93 o
   0   2   4          7.93          7.61         0.66 o
   1   2   4        132.70        133.68         1.64 o
   2   2   4        134.58        129.28         1.97 o
   3   2   4          3.58          5.39         0.74 o
   4   2   4          1.83          2.53         0.71 o
   5   2   4         28.34         28.29         1.81 o
   6   2   4          0.12         -0.52         1.32 o
   7   2   4          4.61          5.26         1.60 o
   8   2   4          2.25          2.11         1.99 o
   9   2   4         11.70          6.43         3.03 o
 -10   3   4         10.77         12.56         3.21 o
  -9   3   4          1.89         -2.22         2.22 o
  -8   3   4         39.04         33.82         3.73 o
  -7   3   4         45.97         50.21         3.22 o
  -6   3   4        155.92        152.11         3.97 o
  -5   3   4        155.23        179.80         3.02 o
  -4   3   4         55.18         66.19         1.76 o
  -3   3   4        471.05        491.99         4.36 o
  -2   3   4        454.45        462.18         3.93 o
  -1   3   4        465.30        492.68         3.90 o
   0   3   4       1190.00       1147.69         7.16 o
   1   3   4        201.02        201.11         2.27 o
   2   3   4         72.41         77.54         1.58 o
   3   3   4          9.95         14.30         0.97 o
   4   3   4         82.03         82.26         2.37 o
   5   3   4         12.47          8.65         1.33 o
   6   3   4         61.43         65.66         2.74 o
   7   3   4         15.55         14.55         2.05 o
   8   3   4          8.16          7.98         2.41 o
   9   3   4        308.29        294.74         8.01 o
 -10   4   4         18.64         15.50         3.56 o
  -9   4   4         48.75         45.71         4.48 o
  -8   4   4         97.68         94.48         5.37 o
  -7   4   4          1.17          0.07         1.65 o
  -6   4   4        168.24        168.52         4.20 o
  -5   4   4        134.66        134.04         2.68 o
  -4   4   4         84.64         87.15         2.03 o
  -3   4   4        403.09        445.38         4.27 o
  -2   4   4        414.45        361.22         3.58 o
  -1   4   4        101.96         96.84         1.75 o
   0   4   4        265.50        261.81         2.99 o
   1   4   4        945.21        974.57         7.46 o
   2   4   4         18.90         13.60         0.97 o
   3   4   4         50.63         59.81         1.46 o
   4   4   4         20.92         20.11         1.58 o
   5   4   4         46.65         53.91         2.36 o
   6   4   4          2.59          2.39         1.34 o
   7   4   4        113.21        122.77         5.65 o
   8   4   4        197.28        201.77         6.24 o
   9   4   4        146.85        129.38         5.68 o
  -9   5   4          1.33          0.11         2.54 o
  -8   5   4          7.12          3.49         1.94 o
  -7   5   4          4.61          5.30         1.91 o
  -6   5   4         41.62         43.74         2.77 o
  -5   5   4          1.46          2.25         1.13 o
  -4   5   4          0.90          1.31         0.83 o
  -3   5   4          3.80          1.38         0.75 o
  -2   5   4         20.97         19.38         1.19 o
  -1   5   4         55.50         60.28         1.54 o
   0   5   4          3.20          0.94         0.70 o
   1   5   4          0.64          0.46         0.67 o
   2   5   4         12.19         12.75         1.14 o
   3   5   4         39.82         39.09         1.53 o
   4   5   4         21.23         20.69         1.56 o
   5   5   4          5.56          4.80         1.34 o
   6   5   4         10.36          6.70         1.56 o
   7   5   4         14.78         11.99         2.30 o
   8   5   4          0.02         -0.38         2.13 o
   9   5   4          0.95         -0.43         3.22 o
  -9   6   4         53.48         66.23         5.88 o
  -8   6   4         34.15         38.18         4.79 o
  -7   6   4          4.05          2.25         1.71 o
  -6   6   4         17.91         15.27         2.03 o
  -5   6   4         38.35         39.77         2.21 o
  -4   6   4         49.43         41.15         1.77 o
  -3   6   4        207.83        199.15         3.18 o
  -2   6   4         28.21         22.63         1.24 o
  -1   6   4         12.27         10.10         0.90 o
   0   6   4         55.03         53.55         1.54 o
   1   6   4         67.79         74.00         1.76 o
   2   6   4          1.58         -0.03         0.73 o
   3   6   4          3.55          1.77         0.99 o
   4   6   4         40.32         45.69         2.02 o
   5   6   4        203.78        197.61         4.61 o
   6   6   4        549.53        534.99         7.52 o
   7   6   4         28.74         30.84         3.41 o
   8   6   4        243.57        243.47         7.76 o
   9   6   4        152.69        162.38        11.17 o
  -9   7   4         27.00         18.95         4.17 o
  -8   7   4          3.98          1.00         2.97 o
  -7   7   4        278.64        289.18         6.82 o
  -6   7   4         22.00         21.62         2.27 o
  -5   7   4         16.69         16.96         1.70 o
  -4   7   4        300.12        266.93         3.88 o
  -3   7   4         69.41         69.29         2.08 o
  -2   7   4         61.86         63.31         1.82 o
  -1   7   4        536.52        522.02         5.06 o
   0   7   4          3.75          8.17         1.04 o
   1   7   4        121.65         97.52         2.07 o
   2   7   4        495.76        510.50         5.01 o
   3   7   4        537.19        495.43         5.77 o
   4   7   4       1308.72       1255.58        11.98 o
   5   7   4         91.60        100.63         3.04 o
   6   7   4        971.17        933.94        10.36 o
   7   7   4        234.89        227.40         6.43 o
   8   7   4          2.14          4.06         2.74 o
  -9   8   4          7.84          5.80         4.08 o
  -8   8   4         19.93         10.40         3.09 o
  -7   8   4         88.50         84.55         4.26 o
  -6   8   4         10.59         15.96         2.48 o
  -5   8   4        256.73        230.86         4.96 o
  -4   8   4         12.95          9.72         1.65 o
  -3   8   4          1.00          1.53         1.10 o
  -2   8   4        122.38         99.60         2.63 o
  -1   8   4          4.95          1.13         0.95 o
   0   8   4        137.21        134.01         2.51 o
   1   8   4         24.42         27.98         1.41 o
   2   8   4        253.78        249.25         3.50 o
   3   8   4          3.58          4.98         1.25 o
   4   8   4        543.56        510.82         6.45 o
   5   8   4         85.26         81.60         3.97 o
   6   8   4          9.50          9.67         2.36 o
   7   8   4         85.85         83.53         4.64 o
   8   8   4          3.94          1.45         2.59 o
  -8   9   4          0.14          0.64         2.69 o
  -7   9   4          6.44          8.14         2.44 o
  -6   9   4          1.51         -1.04         1.79 o
  -5   9   4          2.00         -1.44         1.44 o
  -4   9   4          0.02          1.94         1.45 o
  -3   9   4          9.74          8.90         1.38 o
  -2   9   4          4.76          7.44         1.67 o
  -1   9   4         47.95         48.03         2.11 o
   0   9   4         16.05         11.58         1.24 o
   1   9   4        108.61        106.12         3.25 o
   2   9   4        400.76        385.50         5.18 o
   3   9   4        218.63        206.37         4.49 o
   4   9   4         22.49         23.07         2.13 o
   5   9   4         85.03         84.33         4.55 o
   6   9   4         27.59         26.86         3.06 o
   7   9   4         15.36         13.33         2.81 o
   8   9   4         16.72         18.18         3.28 o
  -8  10   4          0.74          0.32         2.69 o
  -7  10   4          7.02          8.41         2.64 o
  -6  10   4         26.72         25.80         3.02 o
  -5  10   4         32.40         37.18         3.16 o
  -4  10   4        241.78        227.32         5.00 o
  -3  10   4         17.74          9.19         1.52 o
  -2  10   4          4.33          2.45         1.34 o
  -1  10   4          1.34         -0.39         1.28 o
   0  10   4       2714.04       2482.56        19.41 o
   1  10   4        539.99        482.93         8.05 o
   2  10   4        254.94        239.31         5.61 o
   3  10   4       1202.34       1165.05        11.88 o
   4  10   4        330.39        332.96         6.92 o
   5  10   4         18.94         20.65         3.54 o
   6  10   4        132.48        147.10         7.05 o
   7  10   4         35.03         39.49         6.39 o
  -8  11   4          2.03          5.98         3.05 o
  -7  11   4          2.44          2.15         2.25 o
  -6  11   4          6.25          6.01         3.02 o
  -5  11   4          0.27         -0.57         2.04 o
  -4  11   4         64.20         53.69         3.49 o
  -3  11   4         26.84         28.87         2.40 o
  -2  11   4       1716.76       1544.57        14.40 o
  -1  11   4          8.23          6.38         2.03 o
   0  11   4        518.56        496.30         7.24 o
   1  11   4        127.49        123.51         3.84 o
   2  11   4        456.07        431.41         7.68 o
   3  11   4          5.43          5.79         2.03 o
   4  11   4         76.14         92.70         5.17 o
   5  11   4         11.99         16.90         3.22 o
   6  11   4        119.19        118.01         7.68 o
   7  11   4         46.81         50.08         4.77 o
  -7  12   4          1.10          1.09         2.65 o
  -6  12   4          0.49          2.08         2.69 o
  -5  12   4          1.13         -2.07         2.07 o
  -4  12   4          0.26          0.53         1.95 o
  -3  12   4          3.39          1.61         1.84 o
  -2  12   4         10.73          5.36         1.69 o
  -1  12   4          7.85          6.90         1.78 o
   0  12   4         77.73         74.22         3.37 o
   1  12   4         37.42         31.41         2.55 o
   2  12   4          0.93          1.75         1.82 o
   3  12   4         22.14         25.90         3.36 o
   4  12   4          2.37          1.11         2.36 o
   5  12   4          5.41          3.71         2.85 o
   6  12   4          3.99          1.35         2.84 o
  -7  13   4         13.36         29.03         5.82 o
  -6  13   4        108.99        100.49         6.90 o
  -5  13   4         13.09          6.56         2.86 o
  -4  13   4        180.98        176.74         5.98 o
  -3  13   4        393.13        376.71         7.90 o
  -2  13   4         32.04         37.56         3.15 o
  -1  13   4        163.31        147.19         4.65 o
   0  13   4          8.14          7.59         1.94 o
   1  13   4          7.26          8.64         2.18 o
   2  13   4        264.88        265.84         6.74 o
   3  13   4        104.33        117.18         5.91 o
   4  13   4          3.13          3.87         2.83 o
   5  13   4         75.98         98.09         6.02 o
   6  13   4         54.41         54.74         5.11 o
  -6  14   4         28.67         20.74         3.68 o
  -5  14   4        298.96        303.48         8.97 o
  -4  14   4         39.72         47.77         3.92 o
  -3  14   4        130.07        134.10         6.75 o
  -2  14   4        189.90        181.04         5.32 o
  -1  14   4          6.58          5.46         1.99 o
   0  14   4         36.57         40.50         3.55 o
   1  14   4         66.80         68.71         4.26 o
   2  14   4        129.00        128.61         6.02 o
   3  14   4        259.71        302.27         8.96 o
   4  14   4        624.57        674.39        13.58 o
   5  14   4         40.79         42.96         4.90 o
  -5  15   4         20.73         19.46         3.76 o
  -4  15   4          0.73         -2.43         2.43 o
  -3  15   4          5.45          7.72         2.63 o
  -2  15   4          6.47          4.98         2.41 o
  -1  15   4         15.62         12.97         2.29 o
   0  15   4          2.44          0.84         1.92 o
   1  15   4         47.96         52.62         4.18 o
   2  15   4         31.99         32.94         3.96 o
   3  15   4         30.19         30.59         4.13 o
   4  15   4          5.37          3.43         3.20 o
  -4  16   4          4.29          7.11         2.97 o
  -3  16   4          1.22         -1.11         2.36 o
  -2  16   4          0.02         -0.83         2.21 o
  -1  16   4         42.52         38.49         3.33 o
   0  16   4         33.67         39.35         3.85 o
   1  16   4          1.46          0.19         2.74 o
   2  16   4         26.59         36.68         4.52 o
   3  16   4          8.63         10.06         3.48 o
  -2  17   4         16.45         16.84         3.05 o
  -1  17   4         15.65         17.08         3.74 o
   0  17   4         84.97         98.68         5.98 o
   1  17   4         23.89         19.08         5.87 o
   2  17   4         12.32         17.08         3.86 o
  -9   0   5          0.00         -3.11         3.19 o
  -7   0   5          5.32          7.30         3.41 o
  -5   0   5         47.17         54.03         2.53 o
  -3   0   5          3.10          3.25         1.33 o
  -1   0   5         14.07         14.13         1.61 o
   1   0   5        221.36        215.70         5.51 o
   3   0   5        199.07        205.23         3.81 o
   5   0   5         84.81         86.83         3.28 o
   7   0   5        129.36        123.28         5.87 o
   9   0   5         14.56         13.07         7.10 o
 -10   1   5          0.48          1.70         2.74 o
  -9   1   5          1.81          2.63         2.76 o
  -8   1   5         16.62         18.63         3.05 o
  -7   1   5          3.51          4.94         1.79 o
  -6   1   5         61.99         63.58         2.78 o
  -5   1   5         41.08         45.31         1.72 o
  -4   1   5          2.94          1.98         0.69 o
  -3   1   5         49.24         52.89         2.14 o
  -2   1   5        538.78        563.38         6.08 o
  -1   1   5         22.67         21.49         1.14 o
   0   1   5       1367.06       1419.69        10.38 o
   1   1   5         50.91         53.75         1.41 o
   2   1   5        271.23        314.26         3.08 o
   3   1   5        507.03        539.95         4.77 o
   4   1   5        195.05        191.68         2.91 o
   5   1   5        675.11        688.09         7.17 o
   6   1   5        832.56        812.05         9.33 o
   7   1   5         96.42         88.37         4.19 o
   8   1   5          7.55          6.93         3.50 o
   9   1   5         25.54         22.86         3.84 o
 -10   2   5          4.88          3.85         2.91 o
  -9   2   5         64.67         67.85         4.98 o
  -8   2   5        143.60        149.90         6.08 o
  -7   2   5         15.91         12.57         2.14 o
  -6   2   5        362.48        385.02         5.64 o
  -5   2   5        108.46        118.83         2.50 o
  -4   2   5          0.32          1.73         0.68 o
  -3   2   5        200.57        223.87         2.53 o
  -2   2   5       2581.02       2800.45        15.54 o
  -1   2   5         82.37         75.35         1.43 o
   0   2   5       1392.08       1474.22         8.76 o
   1   2   5       2151.54       2270.74        14.02 o
   2   2   5       1362.94       1350.28        10.07 o
   3   2   5        190.15        224.87         3.10 o
   4   2   5        947.23        991.63         7.69 o
   5   2   5          0.11         -0.87         1.02 o
   6   2   5        145.08        152.05         4.82 o
   7   2   5         25.11         20.34         2.65 o
   8   2   5        310.92        293.27         7.49 o
   9   2   5         16.40         13.48         3.98 o
 -10   3   5          3.76          6.59         3.25 o
  -9   3   5          2.94          2.25         2.66 o
  -8   3   5          6.07          6.43         2.63 o
  -7   3   5         91.60         96.16         3.74 o
  -6   3   5         56.86         63.03         2.85 o
  -5   3   5         15.54         17.05         1.27 o
  -4   3   5         75.68         74.36         1.85 o
  -3   3   5        145.77        142.84         2.24 o
  -2   3   5          4.39          3.25         0.68 o
  -1   3   5        787.55        830.38         5.83 o
   0   3   5       1142.69       1205.13         7.64 o
   1   3   5         33.58         35.09         1.13 o
   2   3   5         31.65         29.93         1.28 o
   3   3   5         41.69         41.67         1.39 o
   4   3   5        326.50        311.02         4.37 o
   5   3   5        126.42        123.10         3.13 o
   6   3   5         24.34         28.29         2.07 o
   7   3   5          1.63          4.22         1.98 o
   8   3   5          5.86          5.75         2.32 o
   9   3   5         20.96         26.89         4.03 o
  -9   4   5          1.58         -1.97         2.43 o
  -8   4   5          2.86          4.90         2.14 o
  -7   4   5         11.44         12.39         3.05 o
  -6   4   5          2.47          2.18         1.46 o
  -5   4   5         68.13         76.75         2.24 o
  -4   4   5         91.61         86.68         2.05 o
  -3   4   5         19.35         20.66         1.22 o
  -2   4   5          4.56          2.24         0.71 o
  -1   4   5        532.25        555.85         4.57 o
   0   4   5        403.87        443.44         3.91 o
   1   4   5         38.81         43.70         1.33 o
   2   4   5        927.03        988.50         7.12 o
   3   4   5        133.98        148.00         2.38 o
   4   4   5          1.47          0.49         0.92 o
   5   4   5         12.78         14.26         1.55 o
   6   4   5          2.40          2.18         1.61 o
   7   4   5        155.31        153.35         5.21 o
   8   4   5         60.86         71.05         4.53 o
   9   4   5          3.56          5.37         2.91 o
  -9   5   5         35.89         36.54         4.27 o
  -8   5   5          2.16          0.33         1.99 o
  -7   5   5         29.69         32.58         3.09 o
  -6   5   5         11.72         15.89         1.99 o
  -5   5   5        241.36        247.74         3.71 o
  -4   5   5          3.63          4.11         0.91 o
  -3   5   5       2299.92       2387.81        16.08 o
  -2   5   5        765.99        727.16         5.87 o
  -1   5   5         14.17         17.84         1.06 o
   0   5   5       1372.72       1557.72         9.93 o
   1   5   5          0.23         -0.38         0.65 o
   2   5   5        138.00        140.80         3.25 o
   3   5   5        386.81        360.30         3.92 o
   4   5   5        794.45        793.80         7.86 o
   5   5   5        219.15        207.02         4.11 o
   6   5   5        400.25        390.89         6.83 o
   7   5   5        104.75        101.04         4.64 o
   8   5   5        523.92        530.53        12.44 o
   9   5   5         20.68         14.39         3.60 o
  -9   6   5        138.29        144.31        15.48 o
  -8   6   5          0.74          0.16         2.01 o
  -7   6   5        116.60        114.08         4.69 o
  -6   6   5         18.62         16.72         1.99 o
  -5   6   5         23.43         25.02         2.07 o
  -4   6   5         21.85         31.23         1.80 o
  -3   6   5        654.11        623.20         5.73 o
  -2   6   5        374.05        382.88         4.08 o
  -1   6   5       1516.93       1537.60        10.12 o
   0   6   5       2212.30       2227.69        13.51 o
   1   6   5         41.35         35.25         1.55 o
   2   6   5        327.50        333.12         3.99 o
   3   6   5         30.13         40.50         1.94 o
   4   6   5        150.60        148.33         3.35 o
   5   6   5          0.89          0.46         1.49 o
   6   6   5        968.05        943.78        11.19 o
   7   6   5          2.38          4.06         1.88 o
   8   6   5          7.94          5.90         2.48 o
  -9   7   5          2.48         -0.53         2.89 o
  -8   7   5          0.10         -1.83         2.45 o
  -7   7   5          3.78          3.80         2.52 o
  -6   7   5          0.46          3.74         1.63 o
  -5   7   5          1.20         -0.46         1.57 o
  -4   7   5         10.13         10.67         1.33 o
  -3   7   5          0.86          2.14         0.92 o
  -2   7   5          0.08          0.53         0.80 o
  -1   7   5        189.95        193.07         2.85 o
   0   7   5          5.63          5.62         0.90 o
   1   7   5          9.01         10.27         1.02 o
   2   7   5         40.26         39.97         1.68 o
   3   7   5         71.62         67.74         2.38 o
   4   7   5         12.36         13.58         1.76 o
   5   7   5         24.43         25.47         2.37 o
   6   7   5         50.69         43.26         3.08 o
   7   7   5         18.60         19.92         2.85 o
   8   7   5          4.48          3.39         2.71 o
  -9   8   5         19.19          9.73         3.71 o
  -8   8   5          3.03          1.43         2.53 o
  -7   8   5          2.57          3.49         2.39 o
  -6   8   5          1.49          1.30         1.83 o
  -5   8   5        269.60        265.05         8.00 o
  -4   8   5        101.89        105.68         3.03 o
  -3   8   5        188.44        173.94         3.52 o
  -2   8   5          0.05         -0.12         0.99 o
  -1   8   5         43.50         43.19         1.61 o
   0   8   5        270.09        296.80         3.71 o
   1   8   5          0.26         -0.17         0.80 o
   2   8   5       1311.98       1257.00         9.45 o
   3   8   5         20.96         25.92         2.01 o
   4   8   5        981.86        931.09        10.24 o
   5   8   5        650.29        639.78         9.89 o
   6   8   5          0.65          2.28         1.94 o
   7   8   5        175.28        166.47         5.92 o
   8   8   5         22.05         23.33         3.74 o
  -8   9   5         24.38         20.17         3.53 o
  -7   9   5         53.73         58.09         4.74 o
  -6   9   5        217.38        204.86         6.47 o
  -5   9   5          6.95          8.35         2.12 o
  -4   9   5        422.66        408.93         6.41 o
  -3   9   5        274.35        232.00         4.25 o
  -2   9   5         39.86         42.92         2.21 o
  -1   9   5        453.13        386.75         5.17 o
   0   9   5        842.65        817.26         7.79 o
   1   9   5        491.30        488.55         6.28 o
   2   9   5       2567.28       2482.76        17.45 o
   3   9   5          4.27          0.33         1.49 o
   4   9   5         10.30          8.32         2.08 o
   5   9   5         55.32         60.31         4.39 o
   6   9   5          1.30          1.64         2.12 o
   7   9   5         87.06         80.85         4.79 o
   8   9   5         73.11         73.72         8.30 o
  -8  10   5          0.04         -1.88         2.55 o
  -7  10   5          0.45         -2.28         2.28 o
  -6  10   5          1.02         -1.77         1.77 o
  -5  10   5          7.37          7.70         2.21 o
  -4  10   5         96.31         89.54         4.82 o
  -3  10   5          0.98         -0.33         1.24 o
  -2  10   5        154.38        150.32         3.57 o
  -1  10   5         65.53         58.62         2.87 o
   0  10   5         48.09         47.48         2.67 o
   1  10   5         59.24         53.44         2.83 o
   2  10   5         32.46         35.02         2.80 o
   3  10   5        140.17        141.27         4.69 o
   4  10   5         22.87         24.16         2.76 o
   5  10   5         68.13         68.72         4.71 o
   6  10   5         17.37         18.85         2.92 o
   7  10   5         16.68         14.26         2.93 o
  -8  11   5          2.35          9.13         3.23 o
  -7  11   5          4.13          7.75         3.45 o
  -6  11   5          6.25          2.87         2.18 o
  -5  11   5         18.31         20.94         2.76 o
  -4  11   5         15.94         18.43         2.54 o
  -3  11   5         21.56         24.77         2.37 o
  -2  11   5        782.44        734.69         9.15 o
  -1  11   5        206.35        205.81         4.73 o
   0  11   5        237.89        209.35         4.75 o
   1  11   5        403.94        384.49         6.37 o
   2  11   5         42.09         45.17         3.15 o
   3  11   5         13.92         19.35         3.05 o
   4  11   5         60.80         66.14         4.62 o
   5  11   5         13.96         14.77         3.25 o
   6  11   5         72.07         65.03         5.14 o
   7  11   5         57.02         77.78         5.78 o
  -7  12   5          0.30         -2.65         2.65 o
  -6  12   5          0.06         -1.80         2.39 o
  -5  12   5         39.43         39.77         3.96 o
  -4  12   5        587.37        571.83         9.59 o
  -3  12   5        149.12        149.40         5.00 o
  -2  12   5        396.43        376.09         6.65 o
  -1  12   5        860.37        806.86         9.98 o
   0  12   5        986.81        952.07        12.74 o
   1  12   5         48.75         36.70         2.69 o
   2  12   5        163.48        151.43         5.26 o
   3  12   5         21.84         17.26         2.98 o
   4  12   5         24.37         25.00         3.48 o
   5  12   5        665.25        677.49        15.30 o
   6  12   5         65.83         66.17         5.52 o
  -6  13   5        106.08        102.61         6.15 o
  -5  13   5          0.10          2.58         2.59 o
  -4  13   5        186.58        188.98         6.89 o
  -3  13   5        274.51        268.05         8.56 o
  -2  13   5         51.39         57.90         3.30 o
  -1  13   5         83.75         71.30         3.54 o
   0  13   5          1.43          3.64         1.83 o
   1  13   5         17.14         16.13         2.46 o
   2  13   5        537.95        528.62        10.95 o
   3  13   5        149.65        157.42         6.66 o
   4  13   5        141.23        152.38         6.85 o
   5  13   5         23.65         27.53         4.07 o
   6  13   5         19.89         18.17         3.77 o
  -6  14   5         29.41         23.38         4.00 o
  -5  14   5         27.90         28.77         3.94 o
  -4  14   5          0.07         -0.71         2.38 o
  -3  14   5         15.97         11.26         2.74 o
  -2  14   5          3.17          2.84         2.23 o
  -1  14   5          0.06         -1.37         1.65 o
   0  14   5          9.65         11.19         2.13 o
   1  14   5         27.72         30.96         3.82 o
   2  14   5          0.00          3.14         2.79 o
   3  14   5         65.38         65.98         5.55 o
   4  14   5          1.26         -2.86         3.62 o
   5  14   5          1.29         -2.31         2.80 o
  -5  15   5        167.17        160.85         7.15 o
  -4  15   5         54.24         42.74         4.54 o
  -3  15   5         26.67         36.09         3.56 o
  -2  15   5         48.41         54.66         4.19 o
  -1  15   5         90.90         88.17         4.61 o
   0  15   5         27.19         23.15         2.77 o
   1  15   5        428.89        450.10        10.73 o
   2  15   5        138.03        153.08         7.14 o
   3  15   5         43.58         46.58         4.90 o
   4  15   5          7.63         16.39         3.66 o
  -4  16   5         52.18         61.15         5.34 o
  -3  16   5         24.03         24.54         3.30 o
  -2  16   5          3.17          3.45         2.51 o
  -1  16   5        444.09        467.10         8.72 o
   0  16   5        193.49        193.72         7.50 o
   1  16   5         17.67         13.82         4.03 o
   2  16   5        126.73        132.23         8.55 o
   3  16   5         11.17         16.27         3.86 o
  -2  17   5          8.65          5.27         2.49 o
  -1  17   5          0.01         -3.05         3.05 o
   0  17   5          0.54          2.74         3.02 o
   1  17   5          5.67          3.24         3.28 o
 -10   0   6        365.62        372.00        14.87 o
  -8   0   6         72.46         62.04         6.34 o
  -6   0   6        738.39        764.52        18.47 o
  -4   0   6       7054.43       7158.97        53.31 o
  -2   0   6       2897.81       2874.71        22.45 o
   0   0   6       2084.49       2096.48        17.65 o
   2   0   6       1286.56       1216.90        11.40 o
   4   0   6       2405.50       2429.53        21.44 o
   6   0   6          1.13          2.95         2.06 o
   8   0   6        468.28        529.90        20.19 o
 -10   1   6         39.75         42.43         5.67 o
  -9   1   6         34.75         38.64         4.31 o
  -8   1   6         73.28         71.09         4.75 o
  -7   1   6          1.26         -1.47         1.47 o
  -6   1   6         87.23         81.39         3.06 o
  -5   1   6         16.48         19.14         1.92 o
  -4   1   6        968.20       1025.61         8.30 o
  -3   1   6          0.64          1.44         0.89 o
  -2   1   6       4007.02       4181.83        22.50 o
  -1   1   6       1291.93       1340.36         8.28 o
   0   1   6       2422.14       2407.07        13.49 o
   1   1   6        336.49        346.94         3.89 o
   2   1   6         25.09         27.99         1.12 o
   3   1   6        761.70        768.66         8.53 o
   4   1   6         45.51         42.71         1.64 o
   5   1   6         85.19         88.28         2.63 o
   6   1   6        523.21        526.28         7.40 o
   7   1   6        331.64        361.92         9.07 o
   8   1   6          0.14          1.09         2.80 o
   9   1   6        146.04        142.62         7.03 o
 -10   2   6          2.05          2.20         2.84 o
  -9   2   6          1.02          1.41         2.71 o
  -8   2   6         42.43         42.15         4.00 o
  -7   2   6         11.29          9.94         2.04 o
  -6   2   6         10.65          8.23         1.57 o
  -5   2   6         46.70         45.60         2.28 o
  -4   2   6        159.50        158.23         2.92 o
  -3   2   6        243.94        240.45         3.26 o
  -2   2   6         48.40         45.01         1.25 o
  -1   2   6          3.27          3.02         0.62 o
   0   2   6        188.39        204.63         2.28 o
   1   2   6         31.11         42.09         1.52 o
   2   2   6        139.50        139.74         2.00 o
   3   2   6       1393.43       1453.50         9.79 o
   4   2   6        415.59        412.83         4.67 o
   5   2   6          8.54          9.10         1.34 o
   6   2   6         17.97         18.14         2.34 o
   7   2   6         25.92         25.43         3.16 o
   8   2   6          3.49          4.91         2.72 o
   9   2   6         30.03         30.33         4.20 o
 -10   3   6         66.98         60.89         5.51 o
  -9   3   6          0.64         -0.17         2.46 o
  -8   3   6         40.46         37.19         3.84 o
  -7   3   6         17.18         34.10         4.86 o
  -6   3   6        745.66        755.12        11.45 o
  -5   3   6        217.27        231.42         4.39 o
  -4   3   6          0.09         -0.15         0.78 o
  -3   3   6         67.11         78.75         1.66 o
  -2   3   6          0.28          0.97         0.63 o
  -1   3   6       2579.09       2882.45        16.16 o
   0   3   6      10194.90      10493.32        55.71 o
   1   3   6       4808.81       5212.83        29.90 o
   2   3   6       1464.96       1529.82         9.81 o
   3   3   6          0.28          1.44         0.80 o
   4   3   6       2114.38       2135.57        15.09 o
   5   3   6         27.50         29.09         1.92 o
   6   3   6         14.34         15.84         2.57 o
   7   3   6        222.17        242.55         6.41 o
   8   3   6        317.57        334.06         9.46 o
   9   3   6        161.15        159.78         7.56 o
  -9   4   6        184.43        187.29         7.35 o
  -8   4   6         33.04         36.87         3.33 o
  -7   4   6        224.52        227.49         5.95 o
  -6   4   6         36.29         36.60         4.08 o
  -5   4   6        711.63        714.79         8.52 o
  -4   4   6       1317.64       1269.36         9.19 o
  -3   4   6         56.65         63.95         1.73 o
  -2   4   6        379.34        399.88         3.93 o
  -1   4   6        555.69        588.24         4.92 o
   0   4   6       1597.03       1799.26        11.04 o
   1   4   6         80.50         89.33         1.76 o
   2   4   6       8193.43       8690.10        45.04 o
   3   4   6        103.53         98.16         2.74 o
   4   4   6         38.60         39.16         1.96 o
   5   4   6        404.31        402.20         6.54 o
   6   4   6         32.70         32.16         2.61 o
   7   4   6         46.72         40.07         3.46 o
   8   4   6         69.24         78.99         5.49 o
   9   4   6          5.75          4.45         2.95 o
  -9   5   6         32.54         39.14         8.28 o
  -8   5   6         20.44         12.15         4.39 o
  -7   5   6         37.91         40.75         3.31 o
  -6   5   6         10.18         12.73         1.88 o
  -5   5   6        143.58        142.03         3.26 o
  -4   5   6         36.09         35.98         1.65 o
  -3   5   6        209.44        212.68         3.09 o
  -2   5   6        268.44        258.17         3.23 o
  -1   5   6          6.22          4.35         0.81 o
   0   5   6          5.84          6.60         0.85 o
   1   5   6        357.07        381.20         3.90 o
   2   5   6         30.03         35.01         1.38 o
   3   5   6         66.65         65.11         1.80 o
   4   5   6        184.91        187.66         4.19 o
   5   5   6        113.62        117.77         3.80 o
   6   5   6          0.05          0.53         1.55 o
   7   5   6          0.94          5.31         2.17 o
   8   5   6         31.71         32.23         3.46 o
  -9   6   6          3.94          8.58         3.52 o
  -8   6   6          4.91          4.91         2.29 o
  -7   6   6         27.71         29.13         3.08 o
  -6   6   6         10.31          9.20         1.99 o
  -5   6   6         59.08         62.60         2.93 o
  -4   6   6          0.16          0.03         0.89 o
  -3   6   6        180.20        202.09         3.13 o
  -2   6   6       2608.25       2625.38        17.64 o
  -1   6   6        691.52        729.94         6.08 o
   0   6   6        413.98        447.89         4.46 o
   1   6   6         99.30        140.81         2.82 o
   2   6   6         71.79         85.90         2.11 o
   3   6   6        138.11        137.27         3.02 o
   4   6   6       1262.31       1258.13        12.20 o
   5   6   6         19.78         16.38         2.09 o
   6   6   6        326.46        327.40         7.68 o
   7   6   6         22.03         23.07         2.93 o
   8   6   6          0.01          0.45         2.32 o
  -9   7   6          5.89          4.51         3.58 o
  -8   7   6         34.71         45.76         4.38 o
  -7   7   6        215.51        203.84         8.88 o
  -6   7   6        200.36        189.44         5.35 o
  -5   7   6       1213.28       1164.81        11.81 o
  -4   7   6       1833.84       1847.69        14.47 o
  -3   7   6        101.92         83.22         2.31 o
  -2   7   6       1226.23       1311.91         9.53 o
  -1   7   6        268.99        211.71         3.11 o
   0   7   6        374.96        363.10         4.12 o
   1   7   6       1359.68       1348.81         9.66 o
   2   7   6        796.23        754.63         7.46 o
   3   7   6        218.28        245.90         4.92 o
   4   7   6        839.95        819.87         9.46 o
   5   7   6         23.36         20.68         2.24 o
   6   7   6        116.62        116.71         4.21 o
   7   7   6         12.93         13.14         2.63 o
   8   7   6         13.63         10.96         3.00 o
  -9   8   6          1.84          4.65         3.03 o
  -8   8   6          6.67          5.91         3.50 o
  -7   8   6         29.83         24.22         3.90 o
  -6   8   6          8.33          7.51         2.13 o
  -5   8   6         61.91         61.03         3.55 o
  -4   8   6         56.04         45.62         2.31 o
  -3   8   6        417.03        389.67         5.29 o
  -2   8   6        253.09        242.41         4.02 o
  -1   8   6        289.50        270.18         3.88 o
   0   8   6          1.00         -0.52         0.76 o
   1   8   6        224.22        228.36         3.43 o
   2   8   6        278.83        259.96         3.78 o
   3   8   6        153.18        153.09         3.87 o
   4   8   6          0.61          4.06         1.55 o
   5   8   6        267.99        276.02         6.54 o
   6   8   6          2.91          4.01         2.13 o
   7   8   6         82.85         74.48         4.69 o
   8   8   6         97.26         96.11         5.84 o
  -8   9   6         20.98         22.62         3.71 o
  -7   9   6          1.32         -1.50         2.52 o
  -6   9   6         98.31         97.00         4.48 o
  -5   9   6         79.67         80.20         4.03 o
  -4   9   6          1.40         -0.31         1.61 o
  -3   9   6          1.01          2.41         1.23 o
  -2   9   6          3.25          4.56         1.30 o
  -1   9   6         27.36         31.78         2.54 o
   0   9   6        372.65        367.99         5.02 o
   1   9   6         93.37         95.90         2.78 o
   2   9   6         35.92         35.60         2.08 o
   3   9   6         47.02         52.85         3.22 o
   4   9   6          0.60          1.30         2.79 o
   5   9   6          6.18          2.99         2.10 o
   6   9   6          4.16          3.83         2.28 o
   7   9   6          1.04         -0.27         2.28 o
  -8  10   6        150.26        137.69         9.97 o
  -7  10   6        182.97        189.15         7.25 o
  -6  10   6         20.49         22.37         4.97 o
  -5  10   6         29.18         30.45         3.00 o
  -4  10   6         18.24         14.39         2.76 o
  -3  10   6        245.83        232.37         4.51 o
  -2  10   6         89.91        104.97         3.19 o
  -1  10   6        152.88        149.61         3.95 o
   0  10   6          1.29          1.48         1.42 o
   1  10   6       1657.81       1594.07        14.27 o
   2  10   6        153.64        156.79         5.54 o
   3  10   6        617.47        598.44         9.46 o
   4  10   6          8.53          5.68         2.77 o
   5  10   6         40.96         38.97         3.45 o
   6  10   6          1.04          1.43         2.25 o
   7  10   6         23.72         17.38         3.02 o
  -7  11   6          2.57          3.33         4.06 o
  -6  11   6          0.50         -2.10         2.10 o
  -5  11   6         48.19         45.75         3.51 o
  -4  11   6         96.77        105.96         5.16 o
  -3  11   6         14.34         14.70         1.99 o
  -2  11   6        551.88        516.39         9.11 o
  -1  11   6        850.45        810.48         9.64 o
   0  11   6        724.69        649.26         8.53 o
   1  11   6         87.29         87.41         3.47 o
   2  11   6        564.73        574.11        19.12 o
   3  11   6        371.50        379.20         9.01 o
   4  11   6        105.90        103.19         5.49 o
   5  11   6         89.21         96.53         5.59 o
   6  11   6         17.35         11.69         5.67 o
   7  11   6          7.20          7.31         3.80 o
  -7  12   6          7.29         11.13         5.32 o
  -6  12   6         10.46         16.02         5.43 o
  -5  12   6          0.06         -2.17         2.17 o
  -4  12   6         25.57         29.79         3.58 o
  -3  12   6          5.96          6.88         1.91 o
  -2  12   6          0.22         -0.41         1.62 o
  -1  12   6         12.73         16.84         2.20 o
   0  12   6          2.60          0.74         2.01 o
   1  12   6         66.19         69.97         3.46 o
   2  12   6        163.17        160.16         6.17 o
   3  12   6          6.14          6.49         2.69 o
   4  12   6         90.98         91.57         5.65 o
   5  12   6         70.74         72.21         5.23 o
   6  12   6          0.01         -2.78         2.78 o
  -6  13   6        216.91        219.61         7.77 o
  -5  13   6        124.05        119.69         6.95 o
  -4  13   6         69.35         66.56         4.83 o
  -3  13   6        384.28        373.68         7.88 o
  -2  13   6         37.02         40.62         3.14 o
  -1  13   6         11.78         12.64         2.82 o
   0  13   6          0.79          1.53         2.26 o
   1  13   6          6.15          3.47         2.52 o
   2  13   6        141.82        139.72         6.30 o
   3  13   6        126.23        140.99         6.64 o
   4  13   6        161.03        172.65         7.20 o
   5  13   6         54.18         65.44         5.61 o
  -6  14   6          0.05          4.21         2.98 o
  -5  14   6        629.33        622.63        12.86 o
  -4  14   6        154.42        156.01         7.36 o
  -3  14   6        112.79        103.16         4.90 o
  -2  14   6        101.30         95.43         4.90 o
  -1  14   6         10.27         15.21         2.38 o
   0  14   6         11.18         13.70         2.40 o
   1  14   6        121.50        128.95         6.24 o
   2  14   6         23.53         19.63         3.56 o
   3  14   6          5.95          7.08         3.18 o
   4  14   6         82.64         92.07         6.16 o
   5  14   6         17.82         12.98         3.62 o
  -5  15   6         41.51         43.25         4.69 o
  -4  15   6         14.60         10.88         3.34 o
  -3  15   6         37.58         37.39         4.12 o
  -2  15   6         29.04         33.41         3.45 o
  -1  15   6          9.22         12.65         2.36 o
   0  15   6         40.89         46.76         4.56 o
   1  15   6         46.67         46.80         4.68 o
   2  15   6          3.25          2.18         2.75 o
   3  15   6          1.86         -0.15         2.97 o
   4  15   6         15.66         17.39         3.74 o
  -4  16   6          0.61         -1.61         2.57 o
  -3  16   6         12.45          7.44         3.05 o
  -2  16   6          5.21          8.48         2.68 o
  -1  16   6         48.06         54.10         7.44 o
   0  16   6          8.29         12.33         3.44 o
   1  16   6         24.92         21.93         3.77 o
   2  16   6          3.28         -1.26         2.95 o
   3  16   6          3.34          0.52         3.16 o
  -1  17   6         95.05        110.27         6.29 o
   0  17   6          1.33         -2.36         2.76 o
   1  17   6          3.66          6.40         6.96 o
  -9   0   7          5.29          3.91         4.59 o
  -7   0   7         99.83         98.37         5.14 o
  -5   0   7          5.16          8.54         2.07 o
  -3   0   7        818.14        849.67        11.34 o
  -1   0   7          0.76         -0.82         0.82 o
   1   0   7        209.84        200.01         3.30 o
   3   0   7         13.90         17.53         1.59 o
   5   0   7         76.95         77.37         4.01 o
   7   0   7         50.37         58.72        13.78 o
   9   0   7          7.88          5.05         5.57 o
 -10   1   7          0.06         -1.62         2.68 o
  -9   1   7         77.75         78.19         5.55 o
  -8   1   7        126.05        113.99         5.58 o
  -7   1   7         44.45         45.41         3.30 o
  -6   1   7        709.86        703.60         9.01 o
  -5   1   7        307.08        314.57         5.19 o
  -4   1   7        989.09       1017.39         8.29 o
  -3   1   7        185.89        204.11         2.85 o
  -2   1   7       2067.45       2202.16        12.88 o
  -1   1   7         21.15         12.40         0.90 o
   0   1   7        285.24        218.07         2.51 o
   1   1   7         12.63         15.86         1.14 o
   2   1   7        354.11        362.02         4.82 o
   3   1   7        863.59        925.48         7.10 o
   4   1   7         65.14         73.68         2.47 o
   5   1   7        751.52        759.98         9.55 o
   6   1   7        197.37        186.70         6.42 o
   7   1   7        173.16        183.42         6.89 o
   8   1   7          3.17          4.34         3.09 o
   9   1   7         83.70         94.35         6.35 o
 -10   2   7        188.22        187.61         8.00 o
  -9   2   7         31.51         40.82         5.59 o
  -8   2   7        852.53        872.66        14.35 o
  -7   2   7        379.97        383.47        11.22 o
  -6   2   7          3.25          3.72         1.46 o
  -5   2   7        877.76        923.72         9.56 o
  -4   2   7        195.34        192.19         3.24 o
  -3   2   7        180.12        203.31         3.59 o
  -2   2   7       4706.83       4882.21        26.07 o
  -1   2   7        138.27        149.97         2.19 o
   0   2   7          0.71          0.27         0.54 o
   1   2   7       3067.27       3508.67        21.14 o
   2   2   7        830.97        837.92         7.18 o
   3   2   7       1363.94       1407.68        11.77 o
   4   2   7         53.36         50.32         1.74 o
   5   2   7          2.41          2.03         1.40 o
   6   2   7        111.73        105.06         4.18 o
   7   2   7          0.85          1.17         2.41 o
   8   2   7          5.40          6.55         2.99 o
   9   2   7          3.55         -0.79         2.81 o
 -10   3   7          2.84          3.39         3.01 o
  -9   3   7        120.71        128.09         6.49 o
  -8   3   7         72.53         73.17         4.74 o
  -7   3   7         40.88         48.70         3.46 o
  -6   3   7        145.56        156.38         4.10 o
  -5   3   7         55.84         64.17         2.36 o
  -4   3   7         29.12         30.50         1.66 o
  -3   3   7        561.98        582.31         5.76 o
  -2   3   7        225.58        249.73         3.09 o
  -1   3   7        690.85        767.32         5.86 o
   0   3   7       1566.26       1682.80         9.91 o
   1   3   7         43.44         45.72         1.71 o
   2   3   7          9.16          9.66         1.11 o
   3   3   7        147.42        165.43         2.53 o
   4   3   7         49.24         57.28         4.34 o
   5   3   7          0.04         -0.10         1.38 o
   6   3   7         97.77         99.98         4.18 o
   7   3   7         32.73         36.46         3.89 o
   8   3   7         39.03         36.45         4.34 o
  -9   4   7        113.41        105.91         6.20 o
  -8   4   7         13.83         12.56         2.26 o
  -7   4   7          1.77          5.72         2.60 o
  -6   4   7          5.85          9.97         2.09 o
  -5   4   7         15.09         18.60         1.61 o
  -4   4   7          0.15          0.12         0.94 o
  -3   4   7          0.41          1.56         0.70 o
  -2   4   7        405.06        410.03         4.17 o
  -1   4   7       1759.92       1873.48        11.66 o
   0   4   7        761.55        847.91         6.37 o
   1   4   7        316.27        324.01         3.49 o
   2   4   7        787.47        825.50         6.35 o
   3   4   7          7.07          9.90         1.07 o
   4   4   7         18.49         18.70         1.90 o
   5   4   7        163.11        168.59         4.34 o
   6   4   7        110.80        112.31         4.36 o
   7   4   7         17.94         16.37         2.67 o
   8   4   7         75.46         80.25         5.86 o
  -9   5   7         34.19         37.74         4.45 o
  -8   5   7         31.15         29.19         3.13 o
  -7   5   7        702.87        698.77        10.68 o
  -6   5   7          0.02          2.70         1.83 o
  -5   5   7        256.16        251.43         4.33 o
  -4   5   7        843.48        820.57         7.88 o
  -3   5   7       2089.08       2155.24        13.69 o
  -2   5   7        925.19       1018.94         7.67 o
  -1   5   7       3926.03       4100.73        22.87 o
   0   5   7       2837.77       3014.09        17.52 o
   1   5   7        271.47        274.62         3.31 o
   2   5   7        901.13        926.90         7.21 o
   3   5   7        433.19        403.42         5.90 o
   4   5   7          3.36          1.62         1.34 o
   5   5   7         10.70         12.72         1.95 o
   6   5   7        478.50        486.32         7.80 o
   7   5   7        279.85        280.74         8.66 o
   8   5   7         39.20         41.53         4.47 o
  -9   6   7          5.58         10.60         3.78 o
  -8   6   7        114.04        110.19         5.11 o
  -7   6   7        197.96        196.36         5.87 o
  -6   6   7        499.54        496.46         8.52 o
  -5   6   7        445.80        428.69         5.80 o
  -4   6   7        148.51        147.69         3.27 o
  -3   6   7         13.66         19.97         1.38 o
  -2   6   7       1456.62       1439.84        10.12 o
  -1   6   7        115.17        137.15         2.54 o
   0   6   7        304.30        296.51         3.62 o
   1   6   7        442.35        500.07         4.90 o
   2   6   7         89.59         84.37         2.41 o
   3   6   7         68.94         81.39         2.92 o
   4   6   7       1188.83       1191.54        12.01 o
   5   6   7         40.30         33.98         3.18 o
   6   6   7        134.60        138.00         4.64 o
   7   6   7          7.53          6.09         2.45 o
   8   6   7          0.08         -1.32         2.97 o
  -9   7   7          0.48         -2.21         2.21 o
  -8   7   7          1.57          5.44         2.75 o
  -7   7   7         17.42         17.51         3.46 o
  -6   7   7         16.27         10.99         2.59 o
  -5   7   7          7.21          7.73         1.69 o
  -4   7   7         35.97         40.45         2.22 o
  -3   7   7        251.01        240.65         3.66 o
  -2   7   7        156.94        150.33         2.83 o
  -1   7   7          3.57          5.61         0.99 o
   0   7   7          1.10          3.55         1.14 o
   1   7   7         85.89         85.93         2.18 o
   2   7   7         88.30         80.23         2.83 o
   3   7   7        220.96        227.68         4.69 o
   4   7   7         45.32         54.72         3.02 o
   5   7   7         68.45         70.65         3.41 o
   6   7   7          1.95          3.13         1.66 o
   7   7   7          8.38          9.10         3.47 o
   8   7   7         12.90          6.35         8.13 o
  -9   8   7          3.50         -1.88         2.74 o
  -8   8   7          8.70          9.17         3.01 o
  -7   8   7        358.08        335.68         8.85 o
  -6   8   7        339.93        343.17         7.35 o
  -5   8   7         11.18          9.55         2.08 o
  -4   8   7          4.65          8.28         1.65 o
  -3   8   7        933.74        979.97        14.11 o
  -2   8   7         99.63        101.76         2.60 o
  -1   8   7          0.48          2.48         0.98 o
   0   8   7       2149.95       2091.23        13.81 o
   1   8   7         95.16         81.99         2.27 o
   2   8   7        445.17        442.38         5.66 o
   3   8   7        720.75        710.07         8.64 o
   4   8   7        265.05        252.69         5.44 o
   5   8   7         51.04         58.15         3.85 o
   6   8   7         27.84         29.66         3.16 o
   7   8   7         26.41         30.65         3.43 o
  -8   9   7        240.55        258.58         8.56 o
  -7   9   7         90.55         98.60         6.60 o
  -6   9   7        200.45        210.68         6.12 o
  -5   9   7        395.69        367.32         7.36 o
  -4   9   7        130.23        119.71         3.79 o
  -3   9   7          0.14         -0.58         1.17 o
  -2   9   7       3803.79       3575.83        24.57 o
  -1   9   7       1284.23       1236.31        10.65 o
   0   9   7       1262.05       1241.35        10.61 o
   1   9   7          0.01         -0.13         0.99 o
   2   9   7        437.71        420.44         7.25 o
   3   9   7        102.46        106.03         5.98 o
   4   9   7        113.37        126.15         4.63 o
   5   9   7         41.31         45.28         3.97 o
   6   9   7        177.99        172.07         6.85 o
   7   9   7         85.85         69.19         4.97 o
  -8  10   7          6.48          6.23         3.46 o
  -7  10   7         29.76         40.11         4.25 o
  -6  10   7         29.93         31.70         5.31 o
  -5  10   7         23.09         25.77         2.88 o
  -4  10   7         12.49         13.56         2.26 o
  -3  10   7        116.42         97.48         3.21 o
  -2  10   7        128.58        119.21         3.36 o
  -1  10   7          7.13          7.03         1.65 o
   0  10   7        864.45        836.62         9.50 o
   1  10   7        726.24        709.07         9.80 o
   2  10   7          4.82          4.98         2.18 o
   3  10   7         80.94         84.45         4.82 o
   4  10   7         44.98         47.46         3.59 o
   5  10   7         49.73         57.17         4.08 o
   6  10   7         41.34         40.84         3.83 o
   7  10   7         13.31         12.25         2.92 o
  -7  11   7         19.04         22.80         3.64 o
  -6  11   7         27.11         27.57         3.54 o
  -5  11   7         12.89         13.11         2.51 o
  -4  11   7        306.62        312.06         8.40 o
  -3  11   7        183.01        182.68         8.16 o
  -2  11   7         26.60         26.27         2.31 o
  -1  11   7        268.46        266.47         5.44 o
   0  11   7          8.37          5.63         1.66 o
   1  11   7          0.80         -0.23         1.89 o
   2  11   7         83.73         79.13         5.09 o
   3  11   7         13.72         10.82         3.58 o
   4  11   7          0.04         -0.03         2.48 o
   5  11   7          8.84          3.60         2.73 o
   6  11   7          1.10         -0.42         3.54 o
  -7  12   7          1.76         -1.87         4.58 o
  -6  12   7         90.08         88.17         6.31 o
  -5  12   7         83.77         91.38         5.91 o
  -4  12   7          0.36          2.45         2.35 o
  -3  12   7        849.01        829.47        10.67 o
  -2  12   7         76.75         86.34         5.27 o
  -1  12   7         25.62         29.06         2.46 o
   0  12   7         17.83         16.51         2.11 o
   1  12   7        159.62        149.37         5.95 o
   2  12   7        617.30        607.68        11.60 o
   3  12   7         53.46         51.42         5.48 o
   4  12   7        382.44        376.26         9.86 o
   5  12   7        134.73        141.22         6.94 o
   6  12   7        123.58        145.90        10.04 o
  -6  13   7        150.17        159.89        10.21 o
  -5  13   7         47.42         53.42         4.62 o
  -4  13   7         25.10         34.06         8.23 o
  -3  13   7         48.75         52.77         4.27 o
  -2  13   7        150.08        164.62         4.90 o
  -1  13   7         52.19         59.17         3.47 o
   0  13   7          1.27         -0.43         1.88 o
   1  13   7         47.02         41.77         4.03 o
   2  13   7          0.08          0.66         3.74 o
   3  13   7        255.16        254.27         8.39 o
   4  13   7        733.95        769.46        14.46 o
   5  13   7         43.64         38.36         4.52 o
  -5  14   7         33.97         37.23         4.62 o
  -4  14   7          1.11          0.54         2.62 o
  -3  14   7          1.79          2.56         2.53 o
  -2  14   7          8.86         17.89         2.48 o
  -1  14   7          7.41         10.33         2.75 o
   0  14   7         11.75         10.96         2.55 o
   1  14   7         17.64         22.30         3.50 o
   2  14   7          0.04         -1.65         2.60 o
   3  14   7         10.13          8.80         4.14 o
   4  14   7         10.51          6.94         3.36 o
  -5  15   7         67.46         76.71         5.79 o
  -4  15   7          5.72          4.39         3.34 o
  -3  15   7          1.90          0.60         3.08 o
  -2  15   7         16.87         14.21         2.82 o
  -1  15   7          8.91          6.12         2.49 o
   0  15   7         88.01         95.76         5.93 o
   1  15   7          3.59          0.89         2.85 o
   2  15   7        110.02        101.36         6.31 o
   3  15   7         45.96         47.65         4.93 o
  -3  16   7         53.01         72.70         5.51 o
  -2  16   7         30.85         29.20         4.07 o
  -1  16   7          0.86          0.25         2.40 o
   0  16   7          2.33          5.97         2.97 o
   1  16   7          0.67         -2.25         2.95 o
   2  16   7         81.76         93.29         6.21 o
 -10   0   8          6.57          7.25         9.05 o
  -8   0   8          9.71         11.31         7.52 o
  -6   0   8       1226.51       1267.46        19.59 o
  -4   0   8        758.27        835.65        13.73 o
  -2   0   8        171.87        168.46         3.23 o
   0   0   8        957.39       1081.26        10.50 o
   2   0   8       2459.61       2718.64        25.51 o
   4   0   8         92.48         95.69         3.33 o
   6   0   8          3.56         -3.96         5.57 o
   8   0   8        146.23        161.89        16.57 o
 -10   1   8         67.81         55.79         5.38 o
  -9   1   8          2.08          1.46         2.74 o
  -8   1   8         49.09         51.03         4.47 o
  -7   1   8        155.14        162.80         7.03 o
  -6   1   8          4.22          4.23         1.48 o
  -5   1   8         79.29         79.40         2.99 o
  -4   1   8        383.63        419.41         7.45 o
  -3   1   8         94.44        102.79         2.10 o
  -2   1   8        163.22        203.64         2.55 o
  -1   1   8          1.21          8.13         0.84 o
   0   1   8        328.97        344.36         4.04 o
   1   1   8        232.97        257.20         3.39 o
   2   1   8        288.76        318.22         3.25 o
   3   1   8         62.50         71.93         1.85 o
   4   1   8        261.11        281.60         4.33 o
   5   1   8        229.05        241.14         5.75 o
   6   1   8         52.61         54.61         4.42 o
   7   1   8          7.38          7.17         5.12 o
   8   1   8          0.06         -0.45         2.53 o
 -10   2   8          7.48          8.05         3.19 o
  -9   2   8          9.33          7.75         3.15 o
  -8   2   8         36.56         41.64         4.13 o
  -7   2   8         88.76         85.42         4.00 o
  -6   2   8          4.56          5.23         1.55 o
  -5   2   8          4.17          3.84         1.43 o
  -4   2   8         42.07         50.34         2.08 o
  -3   2   8          0.47          0.53         0.79 o
  -2   2   8        175.32        203.39         2.63 o
  -1   2   8        123.22        130.06         2.14 o
   0   2   8         28.60         43.65         1.40 o
   1   2   8        126.13        145.74         2.64 o
   2   2   8          9.49         13.58         1.24 o
   3   2   8         60.50         58.24         2.15 o
   4   2   8          0.48          1.33         1.37 o
   5   2   8         71.41         69.96         3.06 o
   6   2   8          3.15          2.51         2.46 o
   7   2   8         58.87         58.59         4.73 o
   8   2   8          0.36         -1.39         2.67 o
  -9   3   8          0.01          1.56         2.92 o
  -8   3   8         65.77         66.94         4.20 o
  -7   3   8        296.46        305.03         6.91 o
  -6   3   8         10.49         10.84         1.79 o
  -5   3   8         33.45         39.42         2.45 o
  -4   3   8          3.55          7.23         1.11 o
  -3   3   8        885.22        948.83         8.06 o
  -2   3   8        618.98        700.04         6.04 o
  -1   3   8        632.41        759.92         5.97 o
   0   3   8         10.65          4.87         0.64 o
   1   3   8         54.17         57.38         1.96 o
   2   3   8         96.34         77.92         2.22 o
   3   3   8          2.48         -0.38         0.94 o
   4   3   8         74.57         64.12         2.88 o
   5   3   8         61.50         61.82         3.03 o
   6   3   8        148.01        153.81         6.24 o
   7   3   8         90.16         90.25         7.04 o
   8   3   8         67.84         76.74        11.50 o
  -9   4   8        821.02        811.01        14.79 o
  -8   4   8         19.23         20.74         2.65 o
  -7   4   8        156.79        167.28         5.42 o
  -6   4   8        260.54        264.91         6.09 o
  -5   4   8        408.59        413.77         6.24 o
  -4   4   8        469.89        472.37         5.64 o
  -3   4   8        109.54        117.76         2.20 o
  -2   4   8         30.19         24.67         1.33 o
  -1   4   8        280.31        281.34         3.70 o
   0   4   8        702.54        819.98         6.39 o
   1   4   8         54.27         46.77         1.94 o
   2   4   8          4.50          1.38         0.94 o
   3   4   8         53.64         59.87         2.21 o
   4   4   8        178.05        184.02         4.35 o
   5   4   8        347.58        362.07         6.36 o
   6   4   8         32.92         35.44         2.76 o
   7   4   8         49.23         47.64         4.55 o
   8   4   8         23.10         18.68         4.10 o
  -9   5   8         31.16         26.62         3.94 o
  -8   5   8         69.73         76.89         8.21 o
  -7   5   8        313.40        334.72         7.49 o
  -6   5   8         46.44         54.38         3.51 o
  -5   5   8          6.09          5.64         1.32 o
  -4   5   8        110.96        113.98         2.97 o
  -3   5   8        259.15        246.20         3.45 o
  -2   5   8        181.58        184.25         3.52 o
  -1   5   8        282.30        292.32         3.58 o
   0   5   8          9.45         11.75         1.22 o
   1   5   8         34.35         37.74         1.36 o
   2   5   8         79.73         81.80         2.49 o
   3   5   8         15.50         12.36         1.67 o
   4   5   8          2.81          2.97         1.46 o
   5   5   8          1.88          1.11         1.76 o
   6   5   8         38.61         37.58         2.91 o
   7   5   8         17.70         17.40         3.50 o
   8   5   8          4.55         -1.30         2.71 o
  -9   6   8         41.83         45.89         6.01 o
  -8   6   8         55.57         64.94         5.05 o
  -7   6   8          0.03         -0.62         1.94 o
  -6   6   8         54.46         51.24         3.51 o
  -5   6   8          4.77          7.65         1.48 o
  -4   6   8        425.44        436.72         6.21 o
  -3   6   8        206.64        207.75         3.59 o
  -2   6   8        217.35        229.09         3.37 o
  -1   6   8         50.98         41.83         1.71 o
   0   6   8        140.83        144.13         2.59 o
   1   6   8        136.19        130.72         2.72 o
   2   6   8        216.95        216.47         3.82 o
   3   6   8          7.66          5.58         1.44 o
   4   6   8        330.57        335.01         6.00 o
   5   6   8         65.32         62.95         3.43 o
   6   6   8          7.54          5.70         2.55 o
   7   6   8          2.83          3.49         2.64 o
   8   6   8          6.77          8.41         3.16 o
  -9   7   8         20.65         22.07         3.71 o
  -8   7   8          1.55         -2.16         2.55 o
  -7   7   8          0.01         -1.72         2.25 o
  -6   7   8        878.45        866.19        16.48 o
  -5   7   8       1364.43       1374.29        13.32 o
  -4   7   8        779.97        795.39         9.84 o
  -3   7   8       1524.51       1440.89        10.75 o
  -2   7   8       1197.36       1136.38         8.93 o
  -1   7   8         11.34         15.45         1.28 o
   0   7   8        236.66        243.68         3.53 o
   1   7   8         52.09         59.42         3.42 o
   2   7   8       1742.40       1725.29        13.36 o
   3   7   8         25.32         31.40         2.32 o
   4   7   8          2.37          1.52         1.64 o
   5   7   8          4.15          1.71         1.60 o
   6   7   8         59.63         55.88         3.34 o
   7   7   8          8.24          8.29         2.77 o
   8   7   8          1.85         -2.98         2.98 o
  -8   8   8          0.17          2.23         3.01 o
  -7   8   8         15.78         10.14         3.04 o
  -6   8   8          0.05         -1.77         2.00 o
  -5   8   8         68.85         63.64         3.65 o
  -4   8   8        838.77        793.94         9.29 o
  -3   8   8       1054.43       1042.55        11.08 o
  -2   8   8          0.01          0.13         1.01 o
  -1   8   8        528.97        502.93         5.48 o
   0   8   8       1423.42       1402.37        10.47 o
   1   8   8        273.09        273.61         4.45 o
   2   8   8         44.80         46.56         2.31 o
   3   8   8          2.55          4.43         1.60 o
   4   8   8        119.25        118.60         4.05 o
   5   8   8         81.28         88.64         4.43 o
   6   8   8         11.10         14.91         2.76 o
   7   8   8          9.06          6.57         5.36 o
  -8   9   8         28.80         30.90         4.18 o
  -7   9   8          0.06          2.16         2.71 o
  -6   9   8         23.12         19.02         3.30 o
  -5   9   8          0.03          0.60         1.82 o
  -4   9   8          2.33          2.51         1.55 o
  -3   9   8         71.36         69.55         2.78 o
  -2   9   8        121.64        115.32         3.51 o
  -1   9   8        137.67        130.01         3.29 o
   0   9   8        143.81        142.92         3.47 o
   1   9   8        221.54        208.85         4.09 o
   2   9   8          1.47          0.72         1.59 o
   3   9   8         43.83         48.48         3.44 o
   4   9   8          3.48          2.21         2.48 o
   5   9   8          3.72          1.85         2.16 o
   6   9   8          3.17          3.94         2.35 o
   7   9   8         31.69         24.12         3.55 o
  -8  10   8          4.50          1.32         2.76 o
  -7  10   8         66.77         78.11         5.31 o
  -6  10   8         13.65         20.72         3.15 o
  -5  10   8          4.92          4.88         2.00 o
  -4  10   8        592.61        581.60         8.37 o
  -3  10   8         36.96         31.00         2.22 o
  -2  10   8        101.43        107.56         3.33 o
  -1  10   8        558.68        537.93         7.43 o
   0  10   8        968.45        905.41        12.07 o
   1  10   8        632.26        637.26         9.32 o
   2  10   8         46.00         57.73         4.13 o
   3  10   8          4.97          7.49         2.60 o
   4  10   8        228.24        239.88         6.41 o
   5  10   8          3.66          6.07         2.48 o
   6  10   8         74.28         80.15         5.01 o
  -7  11   8          0.05         -2.60         2.60 o
  -6  11   8        410.49        441.89        12.26 o
  -5  11   8        104.74        121.84         5.44 o
  -4  11   8        478.61        504.57        10.13 o
  -3  11   8         15.20         11.15         2.42 o
  -2  11   8         86.36         78.79         5.17 o
  -1  11   8        466.58        437.23         6.99 o
   0  11   8        407.66        423.96         8.29 o
   1  11   8         61.16         62.17         3.68 o
   2  11   8        750.42        740.56        12.57 o
   3  11   8        421.63        417.28         9.75 o
   4  11   8        224.49        229.61         7.61 o
   5  11   8          2.02          2.10         2.84 o
   6  11   8        118.43        110.42         6.41 o
  -7  12   8          6.12         10.11         4.44 o
  -6  12   8         72.39         83.10         6.72 o
  -5  12   8         17.02         20.46         3.39 o
  -4  12   8        107.06        110.86         5.41 o
  -3  12   8          8.93          6.79         2.18 o
  -2  12   8          0.70          2.40         1.61 o
  -1  12   8          5.13          1.71         1.62 o
   0  12   8          1.78         -1.65         2.28 o
   1  12   8        123.67        126.02         5.86 o
   2  12   8        134.33        148.79         6.26 o
   3  12   8          8.17          6.13         2.96 o
   4  12   8         17.27         22.11         5.31 o
   5  12   8        166.04        172.54         7.40 o
  -6  13   8         66.34         72.36         6.37 o
  -5  13   8        205.10        213.83         7.59 o
  -4  13   8         10.73          2.79         2.61 o
  -3  13   8          0.42          2.19         2.28 o
  -2  13   8         60.55         77.79         4.61 o
  -1  13   8          1.05          3.27         2.02 o
   0  13   8          0.00         -1.80         1.80 o
   1  13   8         59.53         58.77         4.79 o
   2  13   8         45.79         53.75         5.67 o
   3  13   8         36.39         41.31         4.42 o
   4  13   8         89.55         81.02         6.06 o
   5  13   8         73.08         77.43         6.15 o
  -5  14   8         17.86         28.65         3.95 o
  -4  14   8         68.86         70.61         5.27 o
  -3  14   8         22.82         19.59         3.33 o
  -2  14   8        106.19        143.46         6.05 o
  -1  14   8         33.34         39.59         3.61 o
   0  14   8        375.72        402.15         8.71 o
   1  14   8          0.18         -1.42         2.89 o
   2  14   8         16.17         21.18         3.64 o
   3  14   8        127.86        138.72         8.04 o
   4  14   8          1.90          2.37         3.66 o
  -4  15   8          8.74          5.31         4.94 o
  -3  15   8        100.25        126.76         6.28 o
  -2  15   8         22.70         27.41         5.43 o
  -1  15   8         25.41         30.05         4.23 o
   0  15   8        118.15        125.84         6.49 o
   1  15   8          4.21         -1.50         2.80 o
   2  15   8         59.36         67.63         5.64 o
   3  15   8          2.43          1.77         3.41 o
  -3  16   8          1.76          9.96         3.84 o
  -2  16   8          1.90          5.07         3.29 o
  -1  16   8          5.01          4.80         2.55 o
   0  16   8         32.06         40.84         4.49 o
   1  16   8          5.07          4.72         3.28 o
   2  16   8          5.15          0.89         3.23 o
  -9   0   9          0.71          4.32         5.29 o
  -7   0   9         42.55         39.89         5.10 o
  -5   0   9          7.69          6.59         2.14 o
  -3   0   9         51.49         45.96         5.39 o
  -1   0   9        510.59        541.47         6.80 o
   1   0   9         34.41         40.42         2.18 o
   3   0   9        485.68        516.56         7.22 o
   5   0   9        134.01        142.03        12.39 o
   7   0   9        136.79        137.52         9.40 o
  -9   1   9          8.89          7.76         3.01 o
  -8   1   9        118.67        129.94         6.30 o
  -7   1   9         15.07         16.41         2.63 o
  -6   1   9          1.32          1.72         1.33 o
  -5   1   9          2.67          3.13         1.42 o
  -4   1   9        268.67        239.70         4.49 o
  -3   1   9        174.98        204.81         3.04 o
  -2   1   9         28.77         42.60         1.43 o
  -1   1   9         74.61         93.26         1.94 o
   0   1   9       1745.53       1864.71        11.65 o
   1   1   9        372.13        365.60         4.33 o
   2   1   9        863.97        833.31         7.45 o
   3   1   9         83.53         76.10         2.54 o
   4   1   9         32.86         40.68         2.53 o
   5   1   9        233.61        243.58        11.29 o
   6   1   9        268.79        266.94         7.96 o
   7   1   9         11.84          4.75         3.78 o
   8   1   9         24.20         15.64         3.56 o
  -9   2   9        130.07        136.03         6.71 o
  -8   2   9          7.62          9.54         3.03 o
  -7   2   9         57.61         59.56         3.81 o
  -6   2   9         42.72         48.94         2.92 o
  -5   2   9        345.40        373.60         5.98 o
  -4   2   9         96.51        101.77         3.11 o
  -3   2   9         13.13         15.34         1.29 o
  -2   2   9       1597.82       1583.72        10.36 o
  -1   2   9        250.42        264.85         3.21 o
   0   2   9        311.11        312.02         3.31 o
   1   2   9          6.45          1.24         0.90 o
   2   2   9        852.77        843.90         8.18 o
   3   2   9          0.11          0.33         1.01 o
   4   2   9        752.75        745.78         8.62 o
   5   2   9          3.98          1.55         1.91 o
   6   2   9         30.79         24.96         3.42 o
   7   2   9          0.00          0.98         3.66 o
   8   2   9          8.99          3.26         2.99 o
  -9   3   9         85.95        100.00         7.11 o
  -8   3   9        225.50        248.23         6.81 o
  -7   3   9        185.51        189.23         5.76 o
  -6   3   9         26.33         25.69         2.29 o
  -5   3   9         10.53          5.54         1.53 o
  -4   3   9         18.53         17.55         1.49 o
  -3   3   9         86.23         96.37         2.44 o
  -2   3   9         24.53         31.87         1.40 o
  -1   3   9        105.82        106.57         2.13 o
   0   3   9        150.17        134.76         3.41 o
   1   3   9        135.76        129.45         2.78 o
   2   3   9         70.75         71.72         2.24 o
   3   3   9         11.89         14.24         1.45 o
   4   3   9         42.75         43.11         2.62 o
   5   3   9        114.82        119.50         4.48 o
   6   3   9         18.14         20.94         5.59 o
   7   3   9          7.00          3.45         4.39 o
   8   3   9          0.11          6.18         3.95 o
  -9   4   9         19.04          7.55         3.26 o
  -8   4   9          0.37         -1.94         1.99 o
  -7   4   9          1.91          0.34         1.94 o
  -6   4   9         34.15         33.71         2.55 o
  -5   4   9         42.04         42.47         2.72 o
  -4   4   9         22.37         26.77         1.80 o
  -3   4   9        156.19        166.57         3.24 o
  -2   4   9        393.38        389.67         5.54 o
  -1   4   9        469.61        446.88         6.24 o
   0   4   9        238.68        224.43         3.51 o
   1   4   9         34.86         33.38         1.83 o
   2   4   9        283.83        283.77         4.25 o
   3   4   9        257.17        265.29         4.30 o
   4   4   9         10.69         15.30         1.97 o
   5   4   9          0.34         -1.04         1.55 o
   6   4   9         18.67         14.64         3.00 o
   7   4   9          0.79          2.70         2.84 o
   8   4   9          0.98         -2.75         2.75 o
  -9   5   9         22.08         24.54         3.90 o
  -8   5   9          4.68          4.86         2.55 o
  -7   5   9        755.04        762.75        11.48 o
  -6   5   9        574.48        568.18         9.74 o
  -5   5   9         72.45         81.79         3.18 o
  -4   5   9          0.66          0.92         1.16 o
  -3   5   9       1040.70        941.35         8.58 o
  -2   5   9        119.86        136.47         2.61 o
  -1   5   9         52.35         45.91         2.07 o
   0   5   9        836.03        872.31         7.03 o
   1   5   9        351.87        393.43         5.40 o
   2   5   9         15.32         17.55         1.80 o
   3   5   9         17.38         17.14         1.92 o
   4   5   9          3.33          1.81         1.44 o
   5   5   9         21.84         21.31         2.35 o
   6   5   9         36.63         41.50         3.65 o
   7   5   9          0.67         -1.02         2.63 o
   8   5   9          0.01         -2.57         2.57 o
  -9   6   9         22.99         23.15         4.21 o
  -8   6   9        175.30        172.93         7.24 o
  -7   6   9        105.51        111.10         4.86 o
  -6   6   9          3.18          5.00         1.99 o
  -5   6   9       1030.11       1037.36        11.09 o
  -4   6   9       1095.22       1095.93        10.04 o
  -3   6   9         59.11         54.47         2.32 o
  -2   6   9          2.66          1.87         0.96 o
  -1   6   9        844.96        786.97         6.85 o
   0   6   9        215.93        213.35         3.23 o
   1   6   9          0.89         -0.61         1.05 o
   2   6   9          9.67         15.37         1.58 o
   3   6   9          3.93          1.77         1.47 o
   4   6   9          0.80          0.53         1.51 o
   5   6   9          0.94         -1.62         1.62 o
   6   6   9          2.29          5.70         3.02 o
   7   6   9          0.59          5.32         2.86 o
  -9   7   9          0.34         -1.56         2.78 o
  -8   7   9          0.66         -0.85         2.54 o
  -7   7   9          6.22          3.00         2.57 o
  -6   7   9         14.94         12.98         2.70 o
  -5   7   9        160.00        153.82         4.28 o
  -4   7   9          9.05          7.54         1.46 o
  -3   7   9         75.86         81.88         2.79 o
  -2   7   9        135.58        131.95         3.36 o
  -1   7   9        201.52        199.08         3.66 o
   0   7   9         34.00         37.29         2.08 o
   1   7   9         45.15         42.23         2.26 o
   2   7   9         45.39         44.30         2.32 o
   3   7   9          5.72          3.85         1.51 o
   4   7   9          4.93          5.18         1.85 o
   5   7   9          0.50         -0.91         1.52 o
   6   7   9          0.01         -0.53         1.80 o
   7   7   9          0.01         -1.30         2.76 o
  -8   8   9         27.69         27.87         3.90 o
  -7   8   9          4.25          3.41         2.58 o
  -6   8   9          4.85          4.88         2.52 o
  -5   8   9         22.13         16.11         2.40 o
  -4   8   9        259.80        250.86         5.17 o
  -3   8   9          3.00          1.39         1.48 o
  -2   8   9        141.32        145.88         3.09 o
  -1   8   9         23.21         26.16         1.97 o
   0   8   9        236.81        234.51         4.24 o
   1   8   9         98.16         94.08         2.96 o
   2   8   9         21.88         16.59         1.93 o
   3   8   9         15.38         16.60         2.09 o
   4   8   9          1.21         -0.65         1.60 o
   5   8   9          0.04          1.15         2.07 o
   6   8   9          0.22         -0.03         1.99 o
   7   8   9          0.47          2.07         3.19 o
  -8   9   9         78.64         88.50         5.90 o
  -7   9   9        109.86        117.06         6.20 o
  -6   9   9         14.80          8.57         2.99 o
  -5   9   9         27.04         31.00         3.16 o
  -4   9   9        151.88        160.14         4.42 o
  -3   9   9         80.89         67.18         3.18 o
  -2   9   9        770.30        752.28         8.11 o
  -1   9   9        814.86        786.61         8.19 o
   0   9   9         83.20         82.31         3.24 o
   1   9   9        109.16        123.25         3.40 o
   2   9   9        370.19        346.14         6.89 o
   3   9   9        123.04        122.40         4.65 o
   4   9   9         10.45          2.71         2.08 o
   5   9   9         38.14         39.03         3.48 o
   6   9   9         18.83         24.30         3.29 o
   7   9   9         29.63         31.95         4.26 o
  -8  10   9         74.22         74.37         5.59 o
  -7  10   9         23.31         37.50         4.31 o
  -6  10   9         31.77         30.56         4.32 o
  -5  10   9         43.43         42.76         3.35 o
  -4  10   9          0.00          0.77         1.52 o
  -3  10   9          9.21          7.55         1.82 o
  -2  10   9         79.13         79.51         3.04 o
  -1  10   9         28.70         34.03         3.42 o
   0  10   9        109.86        106.41         4.17 o
   1  10   9        254.04        252.20         6.01 o
   2  10   9         78.50         83.93         4.61 o
   3  10   9         37.75         33.75         3.61 o
   4  10   9        131.99        138.47         6.62 o
   5  10   9         36.98         35.17         3.49 o
   6  10   9          1.88         -2.09         2.52 o
  -7  11   9         22.29         17.06         3.47 o
  -6  11   9         45.87         55.60         4.89 o
  -5  11   9          0.05          2.03         2.24 o
  -4  11   9         60.53         59.18         4.31 o
  -3  11   9         17.13         16.86         2.48 o
  -2  11   9          0.14          1.80         1.57 o
  -1  11   9          0.34          0.79         2.57 o
   0  11   9          3.86          7.10         2.13 o
   1  11   9         12.50         10.71         2.59 o
   2  11   9         11.16         12.22         2.80 o
   3  11   9          9.34          8.55         2.96 o
   4  11   9          3.35          4.76         2.97 o
   5  11   9         56.09         65.04         6.71 o
   6  11   9         64.58         67.68         6.35 o
  -7  12   9         62.58         53.75         9.47 o
  -6  12   9          0.15          2.11         2.90 o
  -5  12   9         32.66         37.77         3.94 o
  -4  12   9         79.77         90.40         5.99 o
  -3  12   9         56.12         55.18         4.24 o
  -2  12   9         24.89         19.00         2.30 o
  -1  12   9          4.98          0.46         2.02 o
   0  12   9          3.70          4.33         2.10 o
   1  12   9         15.17         23.61         3.88 o
   2  12   9         74.87         86.08         5.38 o
   3  12   9        274.15        295.53         8.69 o
   4  12   9        133.31        132.88         6.47 o
   5  12   9         34.96         24.50         4.10 o
  -6  13   9         36.30         42.04         5.39 o
  -5  13   9        129.23        149.71         6.79 o
  -4  13   9         95.34        110.27         5.83 o
  -3  13   9          4.25          1.30         1.98 o
  -2  13   9        127.79        143.60         6.26 o
  -1  13   9          3.01          2.34         2.14 o
   0  13   9         11.85          9.22         2.52 o
   1  13   9         18.83         21.18         3.56 o
   2  13   9          0.69          4.51         2.77 o
   3  13   9          4.02          6.15         3.27 o
   4  13   9         23.34         16.25         3.92 o
  -5  14   9         28.83         35.48         5.35 o
  -4  14   9          9.63         12.11         3.12 o
  -3  14   9         20.14         18.52         7.91 o
  -2  14   9         22.84         25.11         3.63 o
  -1  14   9          7.55          5.10         2.41 o
   0  14   9          5.97          6.19         2.80 o
   1  14   9          0.13         -1.44         2.56 o
   2  14   9          5.79          3.80         2.99 o
   3  14   9         22.86         19.12         5.75 o
   4  14   9          7.03          6.60         3.64 o
  -4  15   9          0.46          0.31         3.21 o
  -3  15   9        185.27        211.09        11.69 o
  -2  15   9         11.36         15.62         3.26 o
  -1  15   9          7.15          1.84         2.38 o
   0  15   9          2.18          2.65         3.01 o
   1  15   9         92.76         97.07         6.32 o
   2  15   9         25.84         30.09         4.30 o
   3  15   9          4.37          3.10         3.17 o
  -2  16   9          0.68         -1.22         4.44 o
  -1  16   9        407.78        467.32        11.47 o
   0  16   9         21.49         23.72         3.97 o
   1  16   9         34.66         34.29         4.66 o
  -8   0  10         41.77         42.36         6.14 o
  -6   0  10         88.44         86.52         5.34 o
  -4   0  10         92.17         91.21         4.32 o
  -2   0  10        313.45        312.94         5.10 o
   0   0  10         94.74        102.22         2.89 o
   2   0  10          6.04          4.04         3.25 o
   4   0  10        104.09        108.18         5.03 o
   6   0  10         46.63         36.16         5.61 o
   8   0  10          1.31          1.60         5.01 o
  -9   1  10        100.11         91.85         6.15 o
  -8   1  10         24.36         26.47         3.66 o
  -7   1  10         12.62         10.49         3.06 o
  -6   1  10          1.40          0.77         1.38 o
  -5   1  10         11.05         11.61         1.77 o
  -4   1  10        113.52        103.02         3.14 o
  -3   1  10         10.35         10.51         1.14 o
  -2   1  10          6.63          8.25         0.99 o
  -1   1  10         17.70         18.94         1.20 o
   0   1  10        103.25         96.80         1.99 o
   1   1  10        163.21        169.28         3.29 o
   2   1  10          0.20          0.87         0.89 o
   3   1  10        134.72        138.25         3.70 o
   4   1  10          0.19          0.66         1.40 o
   5   1  10         17.46         16.37         3.03 o
   6   1  10          4.03          1.01         2.42 o
   7   1  10         28.44         32.33         4.16 o
   8   1  10         34.46         25.76         4.50 o
  -9   2  10          5.17          4.54         2.97 o
  -8   2  10          8.44         10.28         2.66 o
  -7   2  10          5.74          4.45         2.07 o
  -6   2  10          5.38          5.89         1.72 o
  -5   2  10         35.54         38.44         2.54 o
  -4   2  10          3.90          2.97         1.33 o
  -3   2  10        105.89        118.28         2.65 o
  -2   2  10         81.37         81.75         2.45 o
  -1   2  10         40.81         48.81         1.69 o
   0   2  10         78.83         81.66         1.69 o
   1   2  10         43.96         47.03         1.91 o
   2   2  10          7.33          6.60         1.18 o
   3   2  10        304.24        304.22         5.32 o
   4   2  10         63.44         70.73         3.61 o
   5   2  10        113.56        111.49         4.55 o
   6   2  10         15.61         13.66         5.62 o
   7   2  10          4.06          1.52         2.88 o
   8   2  10         38.27         42.29         4.78 o
  -9   3  10         16.97         11.68         3.39 o
  -8   3  10        109.66        101.78         4.97 o
  -7   3  10        130.78        134.23         7.05 o
  -6   3  10          0.59          0.52         1.55 o
  -5   3  10        389.23        375.21         6.14 o
  -4   3  10         89.76         88.86         3.11 o
  -3   3  10         43.87         45.05         1.95 o
  -2   3  10        120.52        115.31         2.30 o
  -1   3  10         84.89         86.62         2.02 o
   0   3  10        318.01        329.03         3.53 o
   1   3  10       1085.24       1091.77         9.29 o
   2   3  10        346.33        361.07         4.90 o
   3   3  10        101.66         86.90         2.79 o
   4   3  10        230.61        221.47         5.78 o
   5   3  10        106.65        111.17         5.16 o
   6   3  10        227.37        233.95         7.77 o
   7   3  10         24.29         32.42         4.86 o
   8   3  10         59.31         60.88         5.54 o
  -9   4  10        180.97        177.14         7.38 o
  -8   4  10        157.50        163.73         5.93 o
  -7   4  10         45.55         52.44         3.77 o
  -6   4  10        150.59        154.28         4.49 o
  -5   4  10        521.18        478.12         7.10 o
  -4   4  10         17.79         13.98         1.74 o
  -3   4  10        454.69        412.15         5.94 o
  -2   4  10         35.76         40.09         1.63 o
  -1   4  10        118.81        117.58         2.38 o
   0   4  10        198.83        210.23         3.68 o
   1   4  10          4.47          3.86         1.11 o
   2   4  10         56.39         59.93         2.40 o
   3   4  10          3.52          3.82         1.27 o
   4   4  10         21.91         17.22         2.02 o
   5   4  10         10.11         10.58         2.25 o
   6   4  10          2.69          2.46         2.68 o
   7   4  10        101.79         92.14         6.62 o
   8   4  10          8.91          5.76         3.25 o
  -9   5  10         22.51         14.56         3.45 o
  -8   5  10          0.10         -2.13         2.13 o
  -7   5  10         90.38        103.66         5.38 o
  -6   5  10        117.61        113.54         4.70 o
  -5   5  10          0.17         -0.25         1.38 o
  -4   5  10        223.67        213.79         4.60 o
  -3   5  10         35.63         32.54         2.00 o
  -2   5  10          0.00          0.85         0.89 o
  -1   5  10         72.96         68.59         3.26 o
   0   5  10        127.51        130.82         4.49 o
   1   5  10         11.29         11.22         1.42 o
   2   5  10          0.09          0.56         1.11 o
   3   5  10          0.05         -0.42         1.43 o
   4   5  10         15.07         14.34         1.99 o
   5   5  10          2.84          2.71         2.09 o
   6   5  10          0.01         -1.60         2.49 o
   7   5  10          0.94          3.28         2.83 o
  -9   6  10          4.21          1.86         2.40 o
  -8   6  10         11.55         10.70         4.06 o
  -7   6  10         29.34         24.19         2.97 o
  -6   6  10         39.39         40.30         3.33 o
  -5   6  10        192.91        197.88         4.76 o
  -4   6  10          0.04          0.26         1.48 o
  -3   6  10        243.68        232.47         4.14 o
  -2   6  10        360.86        365.44         4.58 o
  -1   6  10        142.00        152.30         3.29 o
   0   6  10          0.83         -0.50         1.06 o
   1   6  10         13.37         12.27         1.56 o
   2   6  10        222.34        180.82         3.83 o
   3   6  10         42.00         26.82         2.30 o
   4   6  10        121.87        114.03         4.52 o
   5   6  10        107.98         98.43         4.12 o
   6   6  10         19.48         14.59         2.88 o
   7   6  10          0.73          1.33         3.58 o
  -8   7  10         32.10         37.68         4.31 o
  -7   7  10          6.14          9.75         2.91 o
  -6   7  10         31.68         38.68         3.77 o
  -5   7  10         18.58         15.83         2.11 o
  -4   7  10        390.66        359.99         5.55 o
  -3   7  10        425.15        430.82         5.81 o
  -2   7  10        399.57        361.67         4.71 o
  -1   7  10          4.46          4.91         1.43 o
   0   7  10        869.46        755.41         7.89 o
   1   7  10        257.59        291.24         4.83 o
   2   7  10        368.78        351.85         5.36 o
   3   7  10         30.22         25.61         2.33 o
   4   7  10         22.44         25.22         2.53 o
   5   7  10          1.24         -0.12         1.67 o
   6   7  10          1.10          3.09         2.24 o
   7   7  10          1.09         -2.27         2.83 o
  -8   8  10          0.04         -0.56         2.76 o
  -7   8  10         12.27         12.39         3.13 o
  -6   8  10         41.49         45.49         4.03 o
  -5   8  10          6.60          3.77         2.18 o
  -4   8  10         10.85         14.87         1.95 o
  -3   8  10         48.25         49.86         2.79 o
  -2   8  10          4.58          5.81         1.25 o
  -1   8  10        157.35        160.98         3.63 o
   0   8  10        145.34        133.84         4.15 o
   1   8  10          0.58          0.87         1.29 o
   2   8  10        348.06        341.08        10.65 o
   3   8  10        177.94        175.46         4.72 o
   4   8  10          2.88         -1.41         1.62 o
   5   8  10         24.08         23.86         3.22 o
   6   8  10          2.83          3.88         3.02 o
   7   8  10          0.00         -0.48         3.22 o
  -8   9  10         10.02         13.10         3.50 o
  -7   9  10          6.73          2.18         2.55 o
  -6   9  10         46.20         49.69         4.39 o
  -5   9  10         21.97         19.46         2.93 o
  -4   9  10         17.12         20.61         2.43 o
  -3   9  10          0.00         -1.13         1.41 o
  -2   9  10         71.35         70.59         3.52 o
  -1   9  10         87.10         75.28         4.09 o
   0   9  10          1.41          0.96         1.83 o
   1   9  10          7.90          7.84         1.57 o
   2   9  10         90.99         88.84         3.97 o
   3   9  10         18.16         11.92         2.85 o
   4   9  10          2.73          2.07         2.08 o
   5   9  10         24.32         21.72         3.09 o
   6   9  10          2.85          2.61         2.77 o
  -7  10  10         18.45         20.25         3.61 o
  -6  10  10         19.27         14.93         3.23 o
  -5  10  10         19.78         18.01         3.09 o
  -4  10  10         77.90         81.46         3.68 o
  -3  10  10         39.22         42.43         3.34 o
  -2  10  10         16.16         19.92         1.92 o
  -1  10  10         59.42         61.00         3.28 o
   0  10  10        117.61        102.68         7.36 o
   1  10  10         69.03         56.03         3.52 o
   2  10  10          1.49          7.08         2.66 o
   3  10  10          5.86          3.69         2.97 o
   4  10  10        105.29        112.49         5.18 o
   5  10  10         20.31         22.73         3.18 o
   6  10  10         28.84         33.37         4.48 o
  -7  11  10          3.09         -0.82         3.57 o
  -6  11  10         19.69         15.10         3.42 o
  -5  11  10         17.42         27.69         3.59 o
  -4  11  10          1.08          1.27         2.23 o
  -3  11  10         15.27         11.32         2.41 o
  -2  11  10        125.21        119.59         5.28 o
  -1  11  10         44.20         43.27         3.35 o
   0  11  10          1.43          0.01         1.86 o
   1  11  10         38.99         30.90         3.59 o
   2  11  10          1.47          3.12         2.49 o
   3  11  10         17.83         16.43         3.50 o
   4  11  10          1.03          2.79         2.88 o
   5  11  10          0.14         -0.43         2.66 o
  -6  12  10         23.28         25.87         4.42 o
  -5  12  10          7.15          9.57         6.19 o
  -4  12  10          4.47          6.17         2.60 o
  -3  12  10          0.55          3.02         2.43 o
  -2  12  10          6.86          5.18         2.49 o
  -1  12  10          0.90          2.07         1.93 o
   0  12  10         16.44         13.97         2.53 o
   1  12  10         30.02         32.92         3.80 o
   2  12  10          0.38          4.12         2.88 o
   3  12  10          8.50          3.24         3.55 o
   4  12  10          9.35          7.61         3.19 o
   5  12  10          1.60          2.71         3.04 o
  -6  13  10          6.80          3.14         3.66 o
  -5  13  10          0.12          1.19         3.06 o
  -4  13  10         18.33         23.94         3.41 o
  -3  13  10          0.81          1.62         2.56 o
  -2  13  10          2.60          4.77         3.74 o
  -1  13  10          0.20          0.71         2.08 o
   0  13  10         23.91         27.52         3.13 o
   1  13  10         96.74        119.62         6.29 o
   2  13  10         38.39         43.82         6.94 o
   3  13  10         17.20         13.02         6.11 o
   4  13  10        123.64        115.82         6.67 o
  -5  14  10        114.20        152.38         8.14 o
  -4  14  10          0.24          2.38         3.05 o
  -3  14  10         24.55         26.27         4.32 o
  -2  14  10          1.32          5.81         2.95 o
  -1  14  10         83.69        100.44         5.10 o
   0  14  10         10.74          9.02         4.34 o
   1  14  10         12.12         11.91         3.19 o
   2  14  10        205.62        228.03         8.35 o
   3  14  10         30.80         27.35         4.21 o
  -3  15  10        109.19        131.22         7.87 o
  -2  15  10          7.76          2.10         2.83 o
  -1  15  10          7.65          7.24         3.00 o
   0  15  10          0.81          4.04         3.17 o
   1  15  10          8.16          9.32         3.27 o
   2  15  10          3.79         -0.73         3.01 o
  -9   0  11         62.63         62.18         7.85 o
  -7   0  11         54.54         54.51         4.79 o
  -5   0  11         56.64         57.62         4.08 o
  -3   0  11        128.13        115.53         4.78 o
  -1   0  11          9.27          3.85         1.45 o
   1   0  11       1103.86        998.49        13.98 o
   3   0  11        382.12        372.26         8.55 o
   5   0  11        175.40        170.16        11.97 o
   7   0  11         70.27         73.44         8.16 o
  -9   1  11         62.55         55.07         5.03 o
  -8   1  11          2.07          3.93         2.63 o
  -7   1  11         65.33         63.27         3.48 o
  -6   1  11          1.57          0.69         1.68 o
  -5   1  11         41.42         35.37         2.64 o
  -4   1  11         34.05         28.23         2.15 o
  -3   1  11         88.21         83.31         2.84 o
  -2   1  11        164.01        168.99         2.92 o
  -1   1  11        866.98        772.23         6.53 o
   0   1  11          0.09          1.91         0.72 o
   1   1  11        913.66        861.30         7.83 o
   2   1  11        799.03        748.79         8.90 o
   3   1  11          5.76          5.75         1.63 o
   4   1  11         73.87         70.96         3.75 o
   5   1  11        105.32         99.31         5.46 o
   6   1  11        134.16        147.08         7.53 o
   7   1  11        354.21        369.55        10.32 o
   8   1  11        108.77        115.70         6.91 o
  -9   2  11          0.53          1.57         2.88 o
  -8   2  11         37.99         34.76         3.26 o
  -7   2  11        132.53        126.54         5.33 o
  -6   2  11          3.55          2.87         1.69 o
  -5   2  11         96.76         92.08         4.76 o
  -4   2  11          0.38         -0.41         1.31 o
  -3   2  11         53.59         54.80         2.64 o
  -2   2  11        134.90        121.97         3.29 o
  -1   2  11          4.13          4.78         0.83 o
   0   2  11        381.40        360.41         4.73 o
   1   2  11          0.02          1.63         1.04 o
   2   2  11         92.81         99.54         3.95 o
   3   2  11          8.09          8.24         1.66 o
   4   2  11        681.07        689.15        10.25 o
   5   2  11         54.42         58.25         4.50 o
   6   2  11        202.88        201.64         7.48 o
   7   2  11         27.07         28.91         4.34 o
  -9   3  11          7.84          5.66         2.96 o
  -8   3  11         54.26         54.24         4.10 o
  -7   3  11          4.44          2.77         2.56 o
  -6   3  11        108.11        100.75         3.84 o
  -5   3  11        236.83        221.12         4.90 o
  -4   3  11          0.64          1.03         1.32 o
  -3   3  11         37.42         41.84         2.03 o
  -2   3  11          0.01          0.32         0.78 o
  -1   3  11         14.98         12.00         1.11 o
   0   3  11        112.48         97.69         2.67 o
   1   3  11        282.37        261.23         4.26 o
   2   3  11         13.25         13.36         1.56 o
   3   3  11         75.42         81.18         4.42 o
   4   3  11        125.85        123.72         4.68 o
   5   3  11         74.74         75.49         4.31 o
   6   3  11         52.86         45.81         4.44 o
   7   3  11        283.48        264.56         9.85 o
  -9   4  11          0.59          0.45         2.78 o
  -8   4  11          8.17          6.76         2.32 o
  -7   4  11         43.49         50.71         6.05 o
  -6   4  11          4.98          3.21         1.74 o
  -5   4  11         56.54         60.45         3.57 o
  -4   4  11         51.83         52.92         3.45 o
  -3   4  11         45.34         50.69         2.45 o
  -2   4  11         41.77         37.31         1.69 o
  -1   4  11          4.23          5.84         1.01 o
   0   4  11         24.85         17.57         1.61 o
   1   4  11        305.47        268.60         4.39 o
   2   4  11         30.98         26.81         1.93 o
   3   4  11        395.03        356.88         6.50 o
   4   4  11        285.11        262.71         6.50 o
   5   4  11          9.22          8.57         2.40 o
   6   4  11         68.40         69.48         5.41 o
   7   4  11          5.04          2.52         3.01 o
  -9   5  11         23.09         24.14         4.07 o
  -8   5  11          7.17          5.48         2.43 o
  -7   5  11         18.56         19.53         2.93 o
  -6   5  11         42.95         39.63         2.90 o
  -5   5  11         43.67         37.68         2.61 o
  -4   5  11        331.95        322.28         5.71 o
  -3   5  11        106.65        114.55         3.08 o
  -2   5  11        196.59        186.51         3.70 o
  -1   5  11        889.13        828.49         8.11 o
   0   5  11          1.26         -0.44         1.19 o
   1   5  11        496.35        434.02         5.78 o
   2   5  11        826.01        692.99         7.68 o
   3   5  11         94.60         94.97         3.55 o
   4   5  11        348.62        314.09         7.04 o
   5   5  11         47.33         47.29         3.79 o
   6   5  11         71.94         59.81         5.10 o
   7   5  11          2.98          7.49         3.27 o
  -9   6  11          1.15          1.11         4.73 o
  -8   6  11          1.49          2.19         2.74 o
  -7   6  11          8.65          7.49         2.50 o
  -6   6  11          1.85         -1.12         1.87 o
  -5   6  11          7.41          6.08         1.77 o
  -4   6  11          0.26          0.34         1.43 o
  -3   6  11        363.83        334.05         5.53 o
  -2   6  11        445.57        419.40         6.70 o
  -1   6  11         26.16         31.79         2.02 o
   0   6  11         90.97         84.90         3.00 o
   1   6  11        109.52        109.19         3.17 o
   2   6  11         48.99         42.23         2.37 o
   3   6  11         14.13         11.42         1.92 o
   4   6  11         46.32         45.87         3.06 o
   5   6  11         38.80         33.38         3.37 o
   6   6  11          5.20          4.68         2.58 o
   7   6  11         20.35         13.17         3.47 o
  -8   7  11          8.95          4.04         3.25 o
  -7   7  11          4.06          1.88         2.72 o
  -6   7  11          0.79          2.96         2.47 o
  -5   7  11          2.86          0.75         1.67 o
  -4   7  11         13.24         15.12         1.82 o
  -3   7  11         49.15         48.53         2.46 o
  -2   7  11         58.29         55.38         2.43 o
  -1   7  11        193.66        185.09         3.88 o
   0   7  11          0.46          2.70         1.31 o
   1   7  11         93.16         81.04         2.91 o
   2   7  11          0.14         -0.01         1.39 o
   3   7  11         79.90         61.59         3.32 o
   4   7  11          3.40          5.28         1.86 o
   5   7  11          0.39         -1.50         1.96 o
   6   7  11          9.91         10.68         2.63 o
   7   7  11          1.40         -2.68         2.86 o
  -8   8  11          6.23          5.27         3.06 o
  -7   8  11         30.36         24.00         3.66 o
  -6   8  11         37.01         42.12         4.50 o
  -5   8  11         40.92         32.10         2.97 o
  -4   8  11         48.98         49.55         2.99 o
  -3   8  11          9.49          4.19         1.58 o
  -2   8  11        532.44        486.81         7.15 o
  -1   8  11          4.34          0.41         1.26 o
   0   8  11        205.08        191.64         4.09 o
   1   8  11        130.84        106.79         3.91 o
   2   8  11         85.99         70.00         3.37 o
   3   8  11          3.52          4.62         1.81 o
   4   8  11         21.71         28.23         2.72 o
   5   8  11          3.60          3.20         2.63 o
   6   8  11         18.05         22.11         3.68 o
  -8   9  11         34.54         29.21         4.03 o
  -7   9  11         35.36         40.08         6.39 o
  -6   9  11         20.58         25.25         4.44 o
  -5   9  11          1.63          3.18         2.69 o
  -4   9  11        154.85        147.79         4.41 o
  -3   9  11         11.50          7.46         1.89 o
  -2   9  11        486.31        435.87         7.79 o
  -1   9  11         27.92         14.24         2.20 o
   0   9  11         38.23         34.12         2.60 o
   1   9  11        185.98        178.85         4.22 o
   2   9  11         14.94         18.26         2.45 o
   3   9  11         49.15         50.05         3.66 o
   4   9  11        167.46        151.49         5.57 o
   5   9  11          0.16          0.02         2.28 o
   6   9  11         33.54         31.60         5.87 o
  -7  10  11          0.61          0.21         2.65 o
  -6  10  11         37.38         44.50         4.33 o
  -5  10  11          7.38         11.52         2.92 o
  -4  10  11          0.06          0.14         1.74 o
  -3  10  11         34.86         31.12         2.69 o
  -2  10  11         24.97         28.48         2.76 o
  -1  10  11          1.33          1.89         1.67 o
   0  10  11         25.87         25.97         3.42 o
   1  10  11         16.91         28.24         3.32 o
   2  10  11         18.67         17.60         3.22 o
   3  10  11         59.41         61.71         4.81 o
   4  10  11         14.55         12.35         3.22 o
   5  10  11         50.77         44.31         4.59 o
  -7  11  11          7.11          2.93         3.78 o
  -6  11  11         78.44         80.07         5.64 o
  -5  11  11         78.35         83.27         5.20 o
  -4  11  11          9.23          7.39         2.26 o
  -3  11  11        115.08        115.63         5.58 o
  -2  11  11         24.94         23.21         3.16 o
  -1  11  11          5.72         -0.56         1.81 o
   0  11  11          3.22          4.37         2.10 o
   1  11  11          1.59         -0.20         3.14 o
   2  11  11          0.41         -1.87         2.35 o
   3  11  11          0.02         -1.37         3.09 o
   4  11  11          0.52         -2.34         2.34 o
   5  11  11         63.87         68.48         5.61 o
  -6  12  11         19.04         22.02         4.34 o
  -5  12  11         59.58         62.71         6.75 o
  -4  12  11         91.93        100.53         6.69 o
  -3  12  11          3.71          6.21         2.67 o
  -2  12  11          6.36          2.97         2.48 o
  -1  12  11          3.59          1.73         2.08 o
   0  12  11          2.15          1.82         2.10 o
   1  12  11          2.67          1.18         2.68 o
   2  12  11         56.83         63.22         8.44 o
   3  12  11         87.92         90.09         6.01 o
   4  12  11         50.94         54.31         7.72 o
  -5  13  11          3.60          1.18         4.43 o
  -4  13  11          0.36          1.72         3.09 o
  -3  13  11         15.69         14.03         3.16 o
  -2  13  11         65.85         64.65         6.07 o
  -1  13  11          0.05         -1.99         2.36 o
   0  13  11          1.41         -0.14         2.65 o
   1  13  11         12.93         20.48         3.65 o
   2  13  11          8.70         18.48         4.66 o
   3  13  11          0.21         -3.86         3.86 o
   4  13  11         42.02         45.59         4.97 o
  -4  14  11          1.44         -1.84         2.95 o
  -3  14  11          0.23         -0.30         3.02 o
  -2  14  11          1.48          3.22         2.73 o
  -1  14  11          1.91          6.48         2.83 o
   0  14  11         36.07         42.48         4.51 o
   1  14  11         17.08         17.93         3.72 o
   2  14  11         68.62         77.97         5.94 o
   3  14  11          3.62          2.19         3.34 o
  -3  15  11         21.82         25.51         4.61 o
  -2  15  11          7.62          5.85         4.10 o
  -1  15  11         60.65         70.41         9.18 o
   0  15  11        212.63        240.17         8.57 o
   1  15  11         24.69         28.13         4.23 o
  -8   0  12          6.58          9.18         5.15 o
  -6   0  12        207.37        201.51         7.17 o
  -4   0  12          1.34          2.44         2.08 o
  -2   0  12         37.11         26.06         2.21 o
   0   0  12       3746.03       3509.61        36.09 o
   2   0  12        855.85        747.76        12.55 o
   4   0  12       1719.24       1684.63        22.46 o
   6   0  12        318.00        343.37        16.99 o
  -9   1  12          6.92         10.28         3.32 o
  -8   1  12         30.61         35.87         5.98 o
  -7   1  12         76.58         71.95         6.08 o
  -6   1  12         24.52         21.63         2.35 o
  -5   1  12         44.49         40.34         2.75 o
  -4   1  12        227.83        200.52         4.45 o
  -3   1  12        424.08        397.53         5.91 o
  -2   1  12         25.25         33.06         1.49 o
  -1   1  12         98.90         89.07         2.24 o
   0   1  12        237.20        206.33         3.65 o
   1   1  12        169.59        134.39         3.67 o
   2   1  12        790.11        792.09         9.17 o
   3   1  12       1916.15       1837.05        22.38 o
   4   1  12        414.25        402.35         7.96 o
   5   1  12         64.98         67.87         4.89 o
   6   1  12        146.21        135.94         6.64 o
   7   1  12        106.75        116.54         8.32 o
  -9   2  12         25.37         16.05         3.76 o
  -8   2  12          7.25          2.24         2.24 o
  -7   2  12         63.58         63.69         3.61 o
  -6   2  12         31.90         27.59         2.66 o
  -5   2  12         35.96         35.56         2.63 o
  -4   2  12         39.81         47.02         2.71 o
  -3   2  12        623.64        558.39         7.13 o
  -2   2  12         22.18         17.85         1.35 o
  -1   2  12       2077.56       2012.39        13.27 o
   0   2  12       1259.24       1122.08         9.72 o
   1   2  12        233.68        223.40         3.93 o
   2   2  12         35.43         40.51         3.71 o
   3   2  12          4.30          8.92         1.84 o
   4   2  12        114.27        106.09         4.67 o
   5   2  12        882.73        851.76        14.39 o
   6   2  12          0.00         -2.35         2.35 o
   7   2  12         10.28          3.58         3.28 o
  -9   3  12         11.15         14.38         3.51 o
  -8   3  12         13.09          8.39         2.62 o
  -7   3  12          0.01         -0.27         2.37 o
  -6   3  12          8.22          4.18         1.84 o
  -5   3  12        512.09        500.88         7.54 o
  -4   3  12          0.70          3.99         1.48 o
  -3   3  12       1984.66       1886.01        17.95 o
  -2   3  12       2621.85       2413.44        17.97 o
  -1   3  12          0.91         -0.15         1.05 o
   0   3  12        459.67        434.94         5.60 o
   1   3  12        154.00        157.47         3.51 o
   2   3  12        645.15        616.48         8.06 o
   3   3  12        768.30        706.24         9.03 o
   4   3  12        517.21        499.77         8.96 o
   5   3  12        614.21        604.05        10.47 o
   6   3  12        217.15        203.14         7.77 o
   7   3  12         35.22         32.49         4.72 o
  -9   4  12         15.07         21.66         3.79 o
  -8   4  12         10.26         10.25         2.49 o
  -7   4  12        135.38        126.84         5.31 o
  -6   4  12         56.34         55.44         3.95 o
  -5   4  12        493.94        474.57         9.86 o
  -4   4  12          6.36          2.82         1.54 o
  -3   4  12         85.59         85.25         2.83 o
  -2   4  12         17.00         30.39         2.24 o
  -1   4  12        185.47        155.37         3.45 o
   0   4  12       1093.14       1007.79        11.16 o
   1   4  12          3.08          3.55         1.21 o
   2   4  12         44.72         50.11         2.56 o
   3   4  12         76.46         70.81         4.02 o
   4   4  12          6.21          5.62         2.08 o
   5   4  12          2.97          4.36         2.23 o
   6   4  12        413.24        414.13        10.58 o
   7   4  12        389.36        390.31        10.93 o
  -9   5  12          0.16         -2.54         2.54 o
  -8   5  12          0.77          0.99         2.38 o
  -7   5  12         11.01          7.22         2.46 o
  -6   5  12         99.03        102.46         4.48 o
  -5   5  12        125.81        124.08         4.19 o
  -4   5  12         12.98         14.67         1.89 o
  -3   5  12         10.27         14.14         1.60 o
  -2   5  12        322.34        273.00         4.85 o
  -1   5  12          0.99          0.43         1.20 o
   0   5  12        104.42         89.50         2.93 o
   1   5  12         87.50         83.81         2.94 o
   2   5  12          1.25          0.45         1.27 o
   3   5  12         72.75         72.99         5.38 o
   4   5  12         10.28          8.50         2.40 o
   5   5  12          6.52          3.17         4.25 o
   6   5  12        122.88        121.02         6.47 o
   7   5  12          0.77         -1.49         3.06 o
  -8   6  12         96.20         97.12         5.87 o
  -7   6  12         37.25         35.36         3.48 o
  -6   6  12        416.09        409.72         9.31 o
  -5   6  12        194.89        193.53         4.97 o
  -4   6  12          5.44          6.17         1.71 o
  -3   6  12         27.78         25.99         1.96 o
  -2   6  12        100.54         97.45         4.44 o
  -1   6  12        930.29        832.28         8.58 o
   0   6  12        659.19        550.31         6.82 o
   1   6  12          3.90          1.22         1.32 o
   2   6  12         47.37         33.10         2.28 o
   3   6  12         41.51         29.34         2.51 o
   4   6  12         22.99         23.58         2.97 o
   5   6  12         11.43         14.26         2.83 o
   6   6  12          0.21          0.64         2.75 o
   7   6  12          1.05          4.62         3.92 o
  -8   7  12        201.50        197.59         7.65 o
  -7   7  12         23.31         17.87         3.27 o
  -6   7  12         40.29         41.19         3.99 o
  -5   7  12         53.91         59.77         3.31 o
  -4   7  12         95.45        100.62         3.67 o
  -3   7  12        503.43        480.42         6.47 o
  -2   7  12        138.05        124.62         4.63 o
  -1   7  12         77.69         66.64         2.79 o
   0   7  12        594.96        482.10         6.53 o
   1   7  12        334.82        256.02         4.83 o
   2   7  12        118.47        102.80         3.80 o
   3   7  12          0.01         -0.89         1.52 o
   4   7  12        194.14        196.45         6.13 o
   5   7  12         15.05         15.22         2.61 o
   6   7  12          0.93          0.56         2.49 o
  -8   8  12         43.46         36.88         4.30 o
  -7   8  12         10.00          4.76         2.87 o
  -6   8  12         25.42         24.30         3.43 o
  -5   8  12          2.79          6.41         2.21 o
  -4   8  12         23.30         22.76         2.57 o
  -3   8  12         97.66        101.79         4.22 o
  -2   8  12         32.83         36.56         2.61 o
  -1   8  12          0.02          0.77         1.31 o
   0   8  12         38.69         39.47         3.07 o
   1   8  12        198.20        183.61         4.28 o
   2   8  12         58.42         59.45         3.80 o
   3   8  12        139.57        135.64         4.47 o
   4   8  12        193.05        197.72         6.26 o
   5   8  12          0.33         -2.53         2.53 o
   6   8  12         63.74         70.70         8.92 o
  -7   9  12         10.91         10.87         3.41 o
  -6   9  12          3.00          1.75         2.72 o
  -5   9  12         33.62         33.60         3.60 o
  -4   9  12        187.79        186.95         5.53 o
  -3   9  12         65.07         65.64         3.70 o
  -2   9  12         11.32          6.30         2.09 o
  -1   9  12         52.43         42.00         3.19 o
   0   9  12          1.31          0.81         1.64 o
   1   9  12          3.13          5.58         1.58 o
   2   9  12         25.99         28.51         2.99 o
   3   9  12         39.20         36.07         3.31 o
   4   9  12         17.69         17.73         2.85 o
   5   9  12        108.67        112.15         6.28 o
   6   9  12          0.08         -0.71         3.03 o
  -7  10  12         45.96         39.75         4.51 o
  -6  10  12         81.83         78.47         9.57 o
  -5  10  12         54.97         49.69         4.29 o
  -4  10  12         51.60         50.97         4.74 o
  -3  10  12        143.61        128.19         5.09 o
  -2  10  12         13.24         15.56         2.54 o
  -1  10  12          3.21          3.75         1.78 o
   0  10  12          0.68          1.39         1.99 o
   1  10  12          0.15          2.15         2.36 o
   2  10  12          3.00          0.97         2.40 o
   3  10  12         89.73         99.65         5.63 o
   4  10  12         25.03         28.26         4.74 o
   5  10  12        114.98        122.81         8.08 o
  -6  11  12        104.20        100.21         9.77 o
  -5  11  12         51.32         42.49         4.15 o
  -4  11  12        136.92        135.29         7.19 o
  -3  11  12          2.54          4.39         3.54 o
  -2  11  12         53.97         66.95         4.77 o
  -1  11  12         28.44         32.46         3.65 o
   0  11  12         22.33         23.54         2.81 o
   1  11  12         13.09         15.04         3.18 o
   2  11  12          5.35          7.25         2.95 o
   3  11  12         31.11         37.65         4.29 o
   4  11  12          1.58         -2.62         2.71 o
   5  11  12          8.51         13.17         5.53 o
  -6  12  12         13.09         17.89         4.21 o
  -5  12  12         16.34          3.42         4.03 o
  -4  12  12         18.08         21.92         5.22 o
  -3  12  12          7.64          4.52         2.59 o
  -2  12  12         98.94        108.24         5.76 o
  -1  12  12         10.24         10.71         2.84 o
   0  12  12         26.94         29.79         3.22 o
   1  12  12         19.65         24.74         3.55 o
   2  12  12         17.21         15.75         3.55 o
   3  12  12          1.03          0.13         2.83 o
   4  12  12          3.51          0.39         3.04 o
  -5  13  12          0.09         10.36         4.82 o
  -4  13  12          3.65          7.96         4.62 o
  -3  13  12          0.06          1.70         2.81 o
  -2  13  12         15.72         14.41         3.26 o
  -1  13  12          3.27          6.93         3.65 o
   0  13  12         28.22         32.82         4.04 o
   1  13  12          3.14          5.90         3.00 o
   2  13  12         50.36         45.35         4.82 o
   3  13  12          0.44         -0.01         2.91 o
  -4  14  12         16.68         28.76         6.27 o
  -3  14  12          0.12          2.57         3.03 o
  -2  14  12          3.06          4.46         2.89 o
  -1  14  12         55.87         49.73         4.70 o
   0  14  12          4.27          0.97         2.87 o
   1  14  12         23.18         26.92         5.17 o
   2  14  12         25.51         21.58         4.05 o
  -2  15  12         30.04         39.60         6.38 o
  -1  15  12          0.01          0.00         3.41 o
   0  15  12          7.02          6.22         3.89 o
  -9   0  13          9.85          8.63         8.35 o
  -7   0  13        137.26        144.56        13.38 o
  -5   0  13        262.13        262.75         7.76 o
  -3   0  13         21.05         20.72         3.52 o
  -1   0  13        730.24        642.06         8.71 o
   1   0  13       3519.44       3225.83        33.92 o
   3   0  13        187.23        168.34         6.47 o
   5   0  13        193.35        191.00        10.34 o
   7   0  13          4.96          2.77         4.43 o
  -9   1  13         41.28         51.55         4.94 o
  -8   1  13          4.86          5.87         2.81 o
  -7   1  13        164.21        170.68         5.22 o
  -6   1  13          0.04         -0.66         1.63 o
  -5   1  13         80.44         77.70         3.48 o
  -4   1  13         90.16         82.27         3.25 o
  -3   1  13        255.93        230.91         4.65 o
  -2   1  13        673.39        649.52         6.84 o
  -1   1  13       2982.88       2768.61        18.85 o
   0   1  13        959.76        859.93         9.38 o
   1   1  13       1161.86       1080.68        11.10 o
   2   1  13       1410.09       1311.85        13.30 o
   3   1  13         24.66         29.11         2.56 o
   4   1  13        103.34        101.50         4.69 o
   5   1  13          0.78         -1.73         2.52 o
   6   1  13         41.60         35.95         4.34 o
   7   1  13         21.66         15.07         3.78 o
  -9   2  13        107.60        117.09         6.46 o
  -8   2  13         38.12         38.08         3.66 o
  -7   2  13         79.92         75.69         6.41 o
  -6   2  13        294.78        287.31         6.14 o
  -5   2  13          0.26          2.70         1.61 o
  -4   2  13        884.55        811.44         9.54 o
  -3   2  13        296.16        299.80         5.58 o
  -2   2  13          0.30          2.53         1.11 o
  -1   2  13        580.31        530.48         5.80 o
   0   2  13        183.52        183.34         3.89 o
   1   2  13        204.93        199.80         4.56 o
   2   2  13        959.91        875.25        10.09 o
   3   2  13       1122.34       1096.51        11.93 o
   4   2  13         61.09         61.29         4.05 o
   5   2  13        255.07        251.59         8.12 o
   6   2  13        274.17        270.47         9.03 o
   7   2  13          0.00          1.19         3.02 o
  -9   3  13          3.58          1.43         3.01 o
  -8   3  13          1.85          0.31         2.34 o
  -7   3  13         99.65         84.10         4.58 o
  -6   3  13         87.90         75.51         3.73 o
  -5   3  13        184.49        172.96         4.67 o
  -4   3  13        249.06        210.90         4.83 o
  -3   3  13          3.93          7.99         1.64 o
  -2   3  13         27.72         28.23         1.91 o
  -1   3  13        178.34        143.84         3.33 o
   0   3  13          5.12          6.69         1.37 o
   1   3  13          1.13         -1.28         1.62 o
   2   3  13        621.86        585.81        10.82 o
   3   3  13         10.23          7.23         3.15 o
   4   3  13        405.39        404.35         8.34 o
   5   3  13        445.66        440.46        16.05 o
   6   3  13         13.75         15.34         3.78 o
   7   3  13        144.11        140.08         7.56 o
  -8   4  13         39.48         39.27         3.47 o
  -7   4  13        306.46        290.45         7.53 o
  -6   4  13          2.03          2.74         1.81 o
  -5   4  13       1048.45       1026.90        11.68 o
  -4   4  13       1527.88       1463.05        13.97 o
  -3   4  13         33.27         32.74         2.68 o
  -2   4  13        635.27        592.33         7.67 o
  -1   4  13        417.66        422.81         5.71 o
   0   4  13        409.35        386.18         5.54 o
   1   4  13        277.31        236.06         4.50 o
   2   4  13         22.35         16.49         2.13 o
   3   4  13         26.88         23.10         2.83 o
   4   4  13        137.79        125.25         5.22 o
   5   4  13         11.94          7.51         3.29 o
   6   4  13          6.72         12.86         5.31 o
   7   4  13          1.41          6.16         3.58 o
  -8   5  13          0.28         -1.70         2.33 o
  -7   5  13        910.58        885.93        16.31 o
  -6   5  13        521.79        522.82         8.46 o
  -5   5  13          1.78          1.62         1.73 o
  -4   5  13        608.17        570.95         7.99 o
  -3   5  13       1490.46       1358.98        14.80 o
  -2   5  13         57.95         76.36         3.19 o
  -1   5  13         33.90         23.63         1.86 o
   0   5  13        297.07        232.83         5.29 o
   1   5  13        400.35        347.37         5.46 o
   2   5  13        377.97        324.62         6.13 o
   3   5  13         79.49         68.79         4.07 o
   4   5  13          0.48          0.21         2.14 o
   5   5  13         28.80         18.75         3.15 o
   6   5  13        133.61        132.96         9.37 o
  -8   6  13          9.72          9.27         3.15 o
  -7   6  13         12.46         16.70         2.91 o
  -6   6  13         42.58         46.39         3.37 o
  -5   6  13        160.34        162.76         4.69 o
  -4   6  13          2.63          2.64         1.59 o
  -3   6  13         31.55         20.54         2.53 o
  -2   6  13         10.58         11.43         1.86 o
  -1   6  13        850.31        734.25         8.15 o
   0   6  13        184.48        154.98         3.86 o
   1   6  13         34.32         33.94         2.29 o
   2   6  13        450.76        460.78         7.37 o
   3   6  13         73.93         73.23         3.90 o
   4   6  13          1.73          1.96         2.24 o
   5   6  13         51.53         52.46         5.08 o
   6   6  13        100.90        114.37         6.62 o
  -8   7  13        112.69        121.03         6.54 o
  -7   7  13        165.88        187.88         9.11 o
  -6   7  13          2.53          1.56         2.45 o
  -5   7  13         46.62         44.68         3.42 o
  -4   7  13         46.66         45.66         3.00 o
  -3   7  13         74.32         64.20         3.53 o
  -2   7  13        258.13        224.72         5.10 o
  -1   7  13          0.28          0.62         1.34 o
   0   7  13         38.73         30.80         2.30 o
   1   7  13        116.34        126.68         3.67 o
   2   7  13        322.76        329.39         6.41 o
   3   7  13         33.43         39.78         4.47 o
   4   7  13         33.12         36.04         3.50 o
   5   7  13         10.88          8.59         2.72 o
   6   7  13          4.13          6.45         3.12 o
  -7   8  13        152.34        151.84         6.77 o
  -6   8  13         97.00         96.49         5.52 o
  -5   8  13        193.60        197.54         7.12 o
  -4   8  13        165.18        176.79         6.79 o
  -3   8  13          1.37         -1.08         1.78 o
  -2   8  13        109.49         83.27         3.50 o
  -1   8  13        146.44        118.87         4.04 o
   0   8  13         65.12         81.41         3.21 o
   1   8  13        129.50        146.81         4.08 o
   2   8  13          5.31          3.18         1.81 o
   3   8  13         34.07         38.55         3.36 o
   4   8  13         69.31         73.73         4.46 o
   5   8  13         73.70         72.24         5.82 o
  -7   9  13         44.10         39.14         5.03 o
  -6   9  13        252.11        271.40         8.30 o
  -5   9  13        183.53        183.47         6.69 o
  -4   9  13        110.24        103.61         7.16 o
  -3   9  13         16.57          6.78         2.14 o
  -2   9  13         15.65         18.81         2.52 o
  -1   9  13         10.46         15.48         2.37 o
   0   9  13          4.32         10.02         2.01 o
   1   9  13         36.41         47.85         3.23 o
   2   9  13        121.33        113.80         4.80 o
   3   9  13         83.47         78.39         4.53 o
   4   9  13          5.42         11.85         3.23 o
   5   9  13         11.78          9.29         3.37 o
  -7  10  13          4.57          3.36         2.89 o
  -6  10  13        142.48        133.95         7.03 o
  -5  10  13          0.05         -2.13         3.03 o
  -4  10  13        145.33        171.16         6.60 o
  -3  10  13         99.21        101.60         5.90 o
  -2  10  13          5.86         -0.13         2.35 o
  -1  10  13          1.17         -1.87         2.30 o
   0  10  13          3.41          0.29         2.04 o
   1  10  13          0.06         -0.43         2.18 o
   2  10  13          0.96         -2.31         2.31 o
   3  10  13         39.95         54.30         4.76 o
   4  10  13         37.80         32.68         5.14 o
   5  10  13        111.70        110.98         8.25 o
  -6  11  13          7.74          4.57         3.59 o
  -5  11  13         17.28         20.96         4.60 o
  -4  11  13         26.85         26.69         4.18 o
  -3  11  13         18.86         20.72         3.39 o
  -2  11  13          1.29          0.31         2.47 o
  -1  11  13          0.19          0.23         2.33 o
   0  11  13          2.67          2.54         2.17 o
   1  11  13        177.31        202.35         7.17 o
   2  11  13         36.70         39.66         4.20 o
   3  11  13         39.81         50.96         4.80 o
   4  11  13        149.27        160.15         9.08 o
  -5  12  13          8.35          6.36         4.43 o
  -4  12  13          1.49         -1.41         4.73 o
  -3  12  13         70.71         74.66         5.47 o
  -2  12  13        123.65        123.46         6.08 o
  -1  12  13         22.57         27.56         3.84 o
   0  12  13          1.22          2.52         2.97 o
   1  12  13         17.57         16.44         3.38 o
   2  12  13        258.47        269.84         8.89 o
   3  12  13         46.71         50.10         4.96 o
  -4  13  13          8.12          8.29         4.59 o
  -3  13  13         10.82          2.28         2.66 o
  -2  13  13         24.43         18.04         3.59 o
  -1  13  13         47.89         52.51         5.39 o
   0  13  13        310.43        322.55        11.16 o
   1  13  13         29.54         28.54         3.93 o
   2  13  13         15.00         20.21         4.46 o
  -3  14  13         19.28         23.64         3.92 o
  -2  14  13         60.65         66.50         5.41 o
  -1  14  13         34.47         31.24         5.11 o
   0  14  13         54.39         59.05         6.37 o
   1  14  13         83.80         89.58         9.12 o
  -8   0  14        290.94        280.82        15.18 o
  -6   0  14          4.10          3.56         3.14 o
  -4   0  14        285.57        290.29         6.75 o
  -2   0  14       2732.56       2546.21        27.74 o
   0   0  14          0.42         -0.44         2.06 o
   2   0  14        667.89        655.44        12.40 o
   4   0  14         77.97         71.34         6.86 o
   6   0  14         44.63         45.71         7.38 o
  -8   1  14        186.77        178.41         6.27 o
  -7   1  14          2.90          0.02         1.80 o
  -6   1  14        148.85        144.23         4.83 o
  -5   1  14        165.24        155.46         5.75 o
  -4   1  14         13.72          9.56         1.81 o
  -3   1  14         91.46         81.25         3.15 o
  -2   1  14        406.56        397.71         6.09 o
  -1   1  14          5.74          9.73         1.66 o
   0   1  14        928.19        857.86         9.67 o
   1   1  14       1262.82       1188.70        12.12 o
   2   1  14         46.22         50.11         2.99 o
   3   1  14        170.24        149.86         4.59 o
   4   1  14        102.37         90.66         4.52 o
   5   1  14         15.18         11.86         3.31 o
   6   1  14          7.54         10.06         3.37 o
  -8   2  14          1.34          3.36         2.47 o
  -7   2  14          9.91          8.09         2.68 o
  -6   2  14         21.37         18.23         2.44 o
  -5   2  14        247.02        237.82         6.54 o
  -4   2  14         34.80         31.03         3.32 o
  -3   2  14       1405.44       1295.96        15.82 o
  -2   2  14        205.55        205.66         5.12 o
  -1   2  14          2.81          0.07         1.08 o
   0   2  14        757.49        706.60         8.67 o
   1   2  14          9.54          6.77         1.68 o
   2   2  14        198.28        195.96         4.94 o
   3   2  14         87.22         79.81         3.73 o
   4   2  14          4.10          7.22         2.65 o
   5   2  14          8.91          9.72         3.30 o
   6   2  14          7.60          4.30         5.35 o
  -8   3  14        107.41        119.90         5.53 o
  -7   3  14         15.69         22.22         3.23 o
  -6   3  14        140.24        134.20         5.46 o
  -5   3  14        644.68        624.41         8.87 o
  -4   3  14        660.08        610.36         8.37 o
  -3   3  14        804.91        703.57         8.65 o
  -2   3  14        805.39        741.07         9.95 o
  -1   3  14         25.87         32.23         2.09 o
   0   3  14         33.00         34.60         4.43 o
   1   3  14        122.28        122.64         3.93 o
   2   3  14        249.48        236.72         5.34 o
   3   3  14          3.52          5.85         2.19 o
   4   3  14         43.77         32.12         4.00 o
   5   3  14         41.18         47.25         4.71 o
   6   3  14          5.09          5.10         3.41 o
  -8   4  14         36.80         35.30         3.38 o
  -7   4  14         28.97         24.27         3.18 o
  -6   4  14         73.77         77.76         3.88 o
  -5   4  14        609.99        539.34         9.41 o
  -4   4  14         10.31         18.28         2.17 o
  -3   4  14        147.00        144.43         4.75 o
  -2   4  14        576.96        490.27         7.16 o
  -1   4  14        430.41        351.76         5.39 o
   0   4  14          6.35          3.67         1.45 o
   1   4  14         34.13         35.79         2.72 o
   2   4  14          4.99          8.24         2.15 o
   3   4  14        110.44         99.90         4.58 o
   4   4  14        587.85        595.53        16.94 o
   5   4  14        189.72        207.89         7.82 o
   6   4  14         35.17         28.78         4.37 o
  -8   5  14          2.55          3.59         2.61 o
  -7   5  14        116.01        114.14         5.29 o
  -6   5  14        134.39        128.99         4.65 o
  -5   5  14         10.15         14.15         2.44 o
  -4   5  14        237.63        233.14         5.30 o
  -3   5  14         98.74         72.46         3.77 o
  -2   5  14        181.03        132.89         3.99 o
  -1   5  14         61.14         54.72         3.05 o
   0   5  14        312.29        295.44         5.13 o
   1   5  14        164.14        144.16         4.31 o
   2   5  14         47.61         39.54         2.88 o
   3   5  14         53.37         55.57         3.98 o
   4   5  14         38.46         35.77         3.61 o
   5   5  14         11.07         12.60         2.88 o
   6   5  14        199.96        201.38         8.31 o
  -8   6  14        375.05        382.47        13.62 o
  -7   6  14         25.44         15.58         3.19 o
  -6   6  14        384.39        367.05         7.32 o
  -5   6  14        258.18        245.66         5.78 o
  -4   6  14          5.94          7.58         2.72 o
  -3   6  14          0.00         -1.59         1.59 o
  -2   6  14          0.04         -1.43         1.43 o
  -1   6  14          4.91          4.33         1.66 o
   0   6  14         23.25         15.18         1.81 o
   1   6  14         29.55         27.50         2.20 o
   2   6  14          8.11         12.15         2.37 o
   3   6  14          1.12          0.01         1.90 o
   4   6  14         33.60         33.14         3.58 o
   5   6  14          9.24         10.67         3.00 o
   6   6  14         49.90         52.73         6.23 o
  -7   7  14         49.05         42.59         4.66 o
  -6   7  14         17.41         16.93         3.35 o
  -5   7  14         91.98         81.94         4.33 o
  -4   7  14         12.70         11.62         2.39 o
  -3   7  14         91.47         93.35         4.27 o
  -2   7  14         17.75         17.19         2.16 o
  -1   7  14         57.57         42.01         2.88 o
   0   7  14         72.12         84.57         3.31 o
   1   7  14        336.79        296.86         5.50 o
   2   7  14         74.22         67.16         4.01 o
   3   7  14          0.00          0.13         2.15 o
   4   7  14          1.10          0.90         3.26 o
   5   7  14          0.56         -0.88         2.41 o
  -7   8  14         71.81         84.13         7.80 o
  -6   8  14          0.05          6.28         2.66 o
  -5   8  14          2.17          4.39         2.66 o
  -4   8  14         25.32         26.11         3.37 o
  -3   8  14         86.05         73.61         4.73 o
  -2   8  14         78.84         88.16         3.79 o
  -1   8  14         36.43         39.47         3.07 o
   0   8  14         44.03         36.90         2.59 o
   1   8  14         41.98         36.31         2.83 o
   2   8  14         15.18         16.92         2.36 o
   3   8  14        186.07        172.08         6.05 o
   4   8  14        150.10        160.28         6.19 o
   5   8  14          4.72          4.73         3.12 o
  -7   9  14          7.33          6.67         3.46 o
  -6   9  14          1.10         -2.99         3.25 o
  -5   9  14         29.41         25.81         3.58 o
  -4   9  14         24.79         26.07         3.59 o
  -3   9  14         23.90         22.61         3.29 o
  -2   9  14         23.29         20.80         2.71 o
  -1   9  14         41.76         51.24         3.69 o
   0   9  14         38.33         40.60         3.06 o
   1   9  14          7.59          7.56         2.24 o
   2   9  14          9.14          8.40         2.40 o
   3   9  14         74.34         80.98         5.40 o
   4   9  14          8.68         11.11         3.23 o
   5   9  14        184.35        197.77         8.36 o
  -6  10  14          6.32         -0.91         6.91 o
  -5  10  14         53.41         40.43         5.13 o
  -4  10  14        104.77        106.93         5.93 o
  -3  10  14         10.23          6.41         2.67 o
  -2  10  14          0.02         -0.42         2.06 o
  -1  10  14         20.51         18.07         3.77 o
   0  10  14         25.29         23.55         3.03 o
   1  10  14         43.18         54.92         5.35 o
   2  10  14         49.96         55.52         5.27 o
   3  10  14        255.04        284.85        10.86 o
   4  10  14        114.54        117.07         8.25 o
  -5  11  14         55.18         56.21         7.38 o
  -4  11  14         73.93         71.04         6.47 o
  -3  11  14         30.73         17.31         6.05 o
  -2  11  14         30.85         38.40         4.10 o
  -1  11  14        103.20        128.13         5.97 o
   0  11  14        143.36        153.05         7.11 o
   1  11  14          1.39          3.43         5.16 o
   2  11  14         10.97         13.58         4.82 o
   3  11  14          0.00          1.15         3.47 o
  -5  12  14          0.27          0.56         5.85 o
  -4  12  14          0.69         -2.78         3.61 o
  -3  12  14         12.21         12.31         3.83 o
  -2  12  14         38.87         40.44         4.29 o
  -1  12  14        118.35        122.46         6.13 o
   0  12  14         21.44         16.16         4.03 o
   1  12  14         83.56        101.07        10.26 o
   2  12  14          1.60          6.25         3.17 o
   3  12  14         80.65         81.05         7.27 o
  -4  13  14          8.97          4.52         6.82 o
  -3  13  14        100.11        114.36         7.85 o
  -2  13  14         15.52         16.19         3.44 o
  -1  13  14        142.03        144.52         9.04 o
   0  13  14        292.55        325.31        14.03 o
   1  13  14         66.86         76.90         6.00 o
  -1  14  14          0.01          0.52         4.54 o
  -7   0  15        187.86        182.05         7.63 o
  -5   0  15        123.74        107.90         5.78 o
  -3   0  15          0.84          1.87         2.02 o
  -1   0  15       1165.40       1092.30        21.44 o
   1   0  15         39.31         45.43         4.26 o
   3   0  15          2.30         -2.37         2.37 o
   5   0  15        158.88        157.19        12.25 o
  -8   1  15         45.33         45.15         3.94 o
  -7   1  15          0.74          0.32         1.97 o
  -6   1  15          7.91          8.48         2.08 o
  -5   1  15         13.58          9.59         2.20 o
  -4   1  15        549.96        519.68         7.75 o
  -3   1  15        427.12        427.81         6.64 o
  -2   1  15        191.06        198.72         5.20 o
  -1   1  15         26.06         18.94         1.95 o
   0   1  15         95.71         95.01         3.55 o
   1   1  15          6.59          9.03         1.83 o
   2   1  15         63.94         62.36         3.39 o
   3   1  15        147.37        134.82         4.53 o
   4   1  15         90.55         97.14         5.75 o
   5   1  15          2.98          3.14         5.23 o
   6   1  15         21.64         21.21         4.20 o
  -8   2  15          1.61          0.51         2.30 o
  -7   2  15          7.87          8.37         2.17 o
  -6   2  15        546.51        509.22         8.43 o
  -5   2  15          0.10         -1.47         1.47 o
  -4   2  15          3.83          5.14         1.72 o
  -3   2  15         12.58         16.03         2.55 o
  -2   2  15        226.81        208.91         5.30 o
  -1   2  15        148.66        136.43         4.46 o
   0   2  15        504.42        485.34         7.30 o
   1   2  15         14.82         18.25         2.20 o
   2   2  15          5.62          8.16         2.35 o
   3   2  15         71.93         75.62         4.31 o
   4   2  15        134.99        136.18         5.47 o
   5   2  15          0.14         -2.60         2.60 o
   6   2  15          1.59         -3.50         3.50 o
  -8   3  15          7.71          8.39         2.76 o
  -7   3  15         33.80         28.94         2.99 o
  -6   3  15         37.85         32.43         2.90 o
  -5   3  15        151.47        145.47         4.59 o
  -4   3  15        124.11        109.68         3.88 o
  -3   3  15        210.16        178.66         5.27 o
  -2   3  15         44.66         37.79         2.94 o
  -1   3  15         19.96         24.98         2.50 o
   0   3  15         33.09         26.42         2.36 o
   1   3  15        182.38        161.55         4.62 o
   2   3  15        129.30        129.43         4.36 o
   3   3  15        237.11        235.73         6.59 o
   4   3  15          0.91          3.00         3.11 o
   5   3  15         10.10          9.58         3.13 o
   6   3  15         18.83         10.58         3.64 o
  -8   4  15         34.06         29.91         4.59 o
  -7   4  15        231.87        228.99         9.14 o
  -6   4  15        102.44         99.95         4.48 o
  -5   4  15          8.29          7.17         2.04 o
  -4   4  15         83.56         79.13         4.17 o
  -3   4  15          0.04          0.08         1.72 o
  -2   4  15         47.78         37.12         4.21 o
  -1   4  15         80.09         78.25         3.27 o
   0   4  15        115.61        115.52         3.94 o
   1   4  15        226.46        230.51         5.39 o
   2   4  15         17.14         20.57         2.42 o
   3   4  15         30.50         32.03         3.34 o
   4   4  15          1.40         -0.05         2.28 o
   5   4  15          8.15         10.20         3.31 o
   6   4  15         10.34         13.42         3.72 o
  -8   5  15         32.46         36.94         3.86 o
  -7   5  15         19.10         16.25         3.15 o
  -6   5  15        188.18        192.49         5.76 o
  -5   5  15          3.14          2.47         1.99 o
  -4   5  15          1.32          0.25         2.05 o
  -3   5  15          7.92          5.16         1.96 o
  -2   5  15        279.26        241.99         6.03 o
  -1   5  15         74.66         78.17         3.41 o
   0   5  15         11.31          6.01         1.79 o
   1   5  15          1.23          1.11         1.83 o
   2   5  15         82.58         88.05         4.35 o
   3   5  15         14.84         13.95         2.75 o
   4   5  15         53.00         57.39         4.33 o
   5   5  15         41.35         40.05         4.53 o
  -7   6  15        106.78        111.03         6.00 o
  -6   6  15         11.81         11.13         2.25 o
  -5   6  15         25.41         25.89         4.73 o
  -4   6  15         24.00         27.05         3.02 o
  -3   6  15          3.73          7.57         2.60 o
  -2   6  15          0.87          3.19         1.91 o
  -1   6  15         65.81         47.04         3.02 o
   0   6  15        112.15         95.66         3.45 o
   1   6  15         22.02         18.00         2.29 o
   2   6  15          0.26         -0.23         1.91 o
   3   6  15         19.82         17.62         2.64 o
   4   6  15         29.45         28.14         3.35 o
   5   6  15         18.93         11.47         3.21 o
  -7   7  15         17.49         13.46         3.40 o
  -6   7  15         42.36         36.70         4.05 o
  -5   7  15         42.64         41.08         4.50 o
  -4   7  15          0.58          0.22         1.98 o
  -3   7  15          4.61          4.40         2.13 o
  -2   7  15         37.35         45.01         3.15 o
  -1   7  15          0.45         -1.23         1.55 o
   0   7  15          1.69          3.27         1.61 o
   1   7  15          0.25         -0.70         1.73 o
   2   7  15          9.59          4.63         2.20 o
   3   7  15         85.28         93.14         5.01 o
   4   7  15         29.31         27.42         3.69 o
   5   7  15          3.93          4.65         2.74 o
  -7   8  15         19.27         13.91         4.42 o
  -6   8  15          5.11          3.69         3.40 o
  -5   8  15          6.55          4.62         2.82 o
  -4   8  15          0.73         -1.05         2.32 o
  -3   8  15          0.41         -3.31         3.31 o
  -2   8  15          3.49          3.96         2.03 o
  -1   8  15          2.89          1.99         1.71 o
   0   8  15          1.17          1.43         1.97 o
   1   8  15         62.83         65.75         4.01 o
   2   8  15        114.23        109.92         5.92 o
   3   8  15          7.82          9.48         2.73 o
   4   8  15         88.53         95.48         9.11 o
  -6   9  15          7.46          7.47         3.94 o
  -5   9  15         36.87         42.08         4.41 o
  -4   9  15         63.73         68.41         6.38 o
  -3   9  15         23.50         18.59         3.62 o
  -2   9  15         38.30         46.91         3.62 o
  -1   9  15        187.14        189.51         5.91 o
   0   9  15          0.58         -0.82         2.00 o
   1   9  15         30.97         34.27         3.22 o
   2   9  15         13.35          9.24         3.31 o
   3   9  15          0.01         -4.22         4.90 o
   4   9  15          0.02         -0.84         2.76 o
  -6  10  15          6.29          6.42         3.74 o
  -5  10  15          3.07          3.82         3.42 o
  -4  10  15          0.03         -2.42         2.42 o
  -3  10  15         25.02         37.93         4.00 o
  -2  10  15        113.90        121.75         5.24 o
  -1  10  15         32.96         36.40         3.94 o
   0  10  15         72.79         85.22         5.28 o
   1  10  15         52.86         61.32         5.39 o
   2  10  15          1.08         -0.30         3.18 o
   3  10  15          3.38         -0.22         3.56 o
  -5  11  15          3.20          2.51         4.27 o
  -4  11  15         22.88         26.46         4.93 o
  -3  11  15         12.20         12.34         3.73 o
  -2  11  15         76.08         79.26         6.95 o
  -1  11  15          4.24          1.92         2.56 o
   0  11  15         23.54         25.54         4.50 o
   1  11  15         77.48         78.60         5.56 o
   2  11  15          3.01          6.68         5.97 o
   3  11  15         56.44         54.53         6.24 o
  -4  12  15         30.53         12.34         5.89 o
  -3  12  15          4.91          6.49         4.16 o
  -2  12  15         79.59         99.72         7.75 o
  -1  12  15         32.12         33.13         4.54 o
   0  12  15         11.36         16.07         4.12 o
   1  12  15         19.42         19.01         4.32 o
   2  12  15         88.02        106.65         7.95 o
  -2  13  15          1.67         -2.64         2.64 o
  -1  13  15         14.11          9.25         3.81 o
   0  13  15          6.38          9.06         3.76 o
  -8   0  16          1.51         -3.74         3.74 o
  -6   0  16        145.73        133.45         6.69 o
  -4   0  16         14.32         16.06         3.01 o
  -2   0  16          5.73          8.77         3.35 o
   0   0  16        335.38        329.22         8.71 o
   2   0  16         30.42         25.81         3.85 o
   4   0  16         31.66         35.25         5.79 o
  -8   1  16         17.77         13.63         3.00 o
  -7   1  16         38.71         35.26         3.18 o
  -6   1  16         10.85         14.54         2.35 o
  -5   1  16          8.75          4.73         1.63 o
  -4   1  16         66.18         63.00         3.57 o
  -3   1  16         68.75         71.54         3.78 o
  -2   1  16          1.65         -2.01         3.22 o
  -1   1  16         13.48         13.96         2.72 o
   0   1  16         44.23         50.33         3.04 o
   1   1  16          0.25         -1.47         1.47 o
   2   1  16         42.60         45.34         3.18 o
   3   1  16        147.05        149.30         4.85 o
   4   1  16          7.92         -0.23         3.09 o
   5   1  16          4.81          7.07         3.32 o
  -8   2  16         18.12         12.57         5.10 o
  -7   2  16          3.47          6.14         2.32 o
  -6   2  16          5.37          5.98         1.85 o
  -5   2  16         99.34         93.91         3.93 o
  -4   2  16         19.56         22.19         2.68 o
  -3   2  16         48.77         49.22         3.55 o
  -2   2  16          0.45         -0.08         2.14 o
  -1   2  16        179.41        180.36         6.02 o
   0   2  16        120.13        112.07         3.99 o
   1   2  16         70.59         70.43         4.13 o
   2   2  16          0.75          0.57         1.70 o
   3   2  16          0.05         -1.29         2.01 o
   4   2  16         17.93         20.90         4.06 o
   5   2  16         87.34        100.57         9.78 o
  -8   3  16          7.74          4.63         2.53 o
  -7   3  16         28.79         31.41         2.92 o
  -6   3  16         18.29         15.61         2.45 o
  -5   3  16          0.42          2.56         1.76 o
  -4   3  16         38.12         32.52         3.17 o
  -3   3  16        135.60        135.34         4.78 o
  -2   3  16        216.47        213.25         6.20 o
  -1   3  16         41.72         41.65         4.50 o
   0   3  16          7.03          7.32         1.87 o
   1   3  16         11.68         10.59         2.10 o
   2   3  16         67.54         78.04         3.81 o
   3   3  16         35.99         40.56         3.69 o
   4   3  16          6.77          8.84         2.64 o
   5   3  16         13.18         11.10         3.44 o
  -8   4  16         32.66         32.47         5.50 o
  -7   4  16         13.06         18.23         3.13 o
  -6   4  16         19.19         23.13         2.76 o
  -5   4  16         40.30         39.32         3.48 o
  -4   4  16         54.87         43.41         3.46 o
  -3   4  16          7.58          5.32         2.11 o
  -2   4  16          8.23         10.11         2.22 o
  -1   4  16          0.02         -0.43         1.73 o
   0   4  16         96.40         95.11         3.87 o
   1   4  16          8.26          5.67         1.97 o
   2   4  16         13.15         13.26         2.27 o
   3   4  16          3.31          0.87         2.24 o
   4   4  16         39.86         39.78         3.94 o
   5   4  16          2.01          1.32         3.22 o
  -7   5  16         40.21         46.16         3.94 o
  -6   5  16         34.32         38.14         3.60 o
  -5   5  16          3.31          0.20         2.17 o
  -4   5  16         96.34         91.59         4.47 o
  -3   5  16          0.07         -0.89         1.81 o
  -2   5  16         31.19         39.01         3.17 o
  -1   5  16        101.98        102.32         4.48 o
   0   5  16         17.07         23.46         2.82 o
   1   5  16         12.78         13.29         2.21 o
   2   5  16          0.72         -1.86         1.86 o
   3   5  16          0.17          1.70         2.20 o
   4   5  16         56.79         65.17         5.21 o
   5   5  16         11.99          7.90         3.36 o
  -7   6  16         15.34         16.15         3.42 o
  -6   6  16         20.81         16.76         3.05 o
  -5   6  16         38.65         37.19         3.48 o
  -4   6  16         68.60         68.94         4.78 o
  -3   6  16         41.81         39.92         3.36 o
  -2   6  16          4.90          7.74         2.14 o
  -1   6  16         43.20         37.18         4.42 o
   0   6  16         38.25         33.07         3.04 o
   1   6  16          5.98          5.42         2.03 o
   2   6  16         67.39         76.98         4.59 o
   3   6  16         50.21         49.98         3.99 o
   4   6  16         31.47         45.92         3.85 o
   5   6  16         67.68         70.50         5.77 o
  -7   7  16          6.58          7.21         3.96 o
  -6   7  16         16.73         19.12         4.52 o
  -5   7  16         80.54         90.55         5.50 o
  -4   7  16          0.02          1.29         2.08 o
  -3   7  16        248.54        245.66         6.60 o
  -2   7  16          3.19          0.77         2.12 o
  -1   7  16          3.43          2.63         1.76 o
   0   7  16        117.73        113.51         4.81 o
   1   7  16          5.08          5.50         2.30 o
   2   7  16          1.54          6.77         2.53 o
   3   7  16         18.77         22.54         3.18 o
   4   7  16          8.05          5.70         2.69 o
  -6   8  16         52.37         57.02         5.94 o
  -5   8  16          1.45          1.37         3.05 o
  -4   8  16         94.59        117.20         6.51 o
  -3   8  16        108.69        122.56         5.96 o
  -2   8  16         11.18          9.77         2.78 o
  -1   8  16        176.79        176.16         5.19 o
   0   8  16        124.25        125.06         4.72 o
   1   8  16          1.44          2.17         2.24 o
   2   8  16         16.32         13.86         2.83 o
   3   8  16         58.02         53.75         4.30 o
   4   8  16         31.03         31.62         5.79 o
  -6   9  16          1.07         -1.39         3.50 o
  -5   9  16         11.18         12.30         3.35 o
  -4   9  16         14.37         13.27         3.23 o
  -3   9  16          0.54         -1.12         2.52 o
  -2   9  16         98.30        108.37         5.58 o
  -1   9  16         28.70         29.35         3.17 o
   0   9  16          9.65         12.46         2.51 o
   1   9  16          0.91          3.30         2.81 o
   2   9  16        106.89        118.08        10.04 o
   3   9  16        123.17        134.83         6.66 o
  -5  10  16          1.19         -0.22         3.79 o
  -4  10  16         30.14         33.76         4.19 o
  -3  10  16         91.02         94.99         5.73 o
  -2  10  16          0.54         -0.27         3.82 o
  -1  10  16         50.81         64.31         4.88 o
   0  10  16         10.77          8.45         3.53 o
   1  10  16          7.89          8.08         4.53 o
   2  10  16         53.77         52.15         5.87 o
   3  10  16          5.91          9.00         4.12 o
  -4  11  16          9.67          6.13         3.60 o
  -3  11  16          8.27          6.57         3.63 o
  -2  11  16         73.27         79.75        13.35 o
  -1  11  16          5.53          6.85         3.01 o
   0  11  16         91.16        111.42         7.39 o
   1  11  16          0.37         -4.20         4.23 o
   2  11  16        125.60        134.23         9.85 o
  -3  12  16         11.87          4.42         3.64 o
  -2  12  16         57.19         58.93         6.74 o
  -1  12  16          7.74         10.50         3.35 o
   0  12  16        113.76        117.41         7.79 o
   1  12  16         38.04         45.02        10.44 o
  -7   0  17          2.95          3.75         2.94 o
  -5   0  17          0.13         -2.27         2.75 o
  -3   0  17         28.17         31.14         6.27 o
  -1   0  17        219.77        207.12         9.65 o
   1   0  17         61.73         55.38         6.18 o
   3   0  17        151.17        131.09         6.93 o
   5   0  17          7.68         16.98         5.79 o
  -7   1  17          5.44         10.16         2.51 o
  -6   1  17         27.51         26.58         2.77 o
  -5   1  17          2.06          3.90         1.92 o
  -4   1  17         71.70         69.07         4.03 o
  -3   1  17         57.89         52.47         4.67 o
  -2   1  17         18.21         22.86         5.39 o
  -1   1  17         76.69         75.53         8.16 o
   0   1  17          3.78          5.46         1.88 o
   1   1  17         77.86         83.32         3.86 o
   2   1  17         11.34          8.03         2.13 o
   3   1  17          3.50          4.01         2.32 o
   4   1  17          0.20         -0.67         2.85 o
   5   1  17         38.63         37.63         4.73 o
  -7   2  17         26.43         24.33         2.95 o
  -6   2  17         62.14         63.58         3.56 o
  -5   2  17          0.02         -1.33         1.99 o
  -4   2  17         27.27         28.45         2.99 o
  -3   2  17         26.34         25.09         3.52 o
  -2   2  17         25.33         25.12         3.37 o
  -1   2  17         75.24         72.47         4.65 o
   0   2  17        131.38        127.16         4.86 o
   1   2  17         17.46         19.05         2.38 o
   2   2  17         23.30         22.84         2.63 o
   3   2  17         25.25         28.61         3.34 o
   4   2  17         52.26         63.06         5.38 o
   5   2  17          3.59          6.65         3.71 o
  -7   3  17         12.42         13.57         2.70 o
  -6   3  17          2.84          4.43         2.53 o
  -5   3  17         99.87         92.10         4.68 o
  -4   3  17         93.74         94.07         4.59 o
  -3   3  17          0.99          0.78         2.40 o
  -2   3  17          0.84          4.23         2.45 o
  -1   3  17         23.28         20.02         3.03 o
   0   3  17         28.07         31.88         2.99 o
   1   3  17          2.86          2.55         1.83 o
   2   3  17        236.12        230.83         8.16 o
   3   3  17         21.93         20.79         3.12 o
   4   3  17         34.71         26.91         3.68 o
   5   3  17          9.29          6.02         3.30 o
  -7   4  17         64.53         67.39         6.46 o
  -6   4  17         23.11         22.16         3.17 o
  -5   4  17         86.41         79.11         4.67 o
  -4   4  17         51.49         56.78         5.54 o
  -3   4  17          1.02          5.44         2.15 o
  -2   4  17         64.31         67.95         4.79 o
  -1   4  17          0.48          2.09         2.25 o
   0   4  17         42.18         44.03         3.54 o
   1   4  17          3.28          4.58         1.80 o
   2   4  17         18.64         22.31         3.09 o
   3   4  17         50.78         50.44         4.51 o
   4   4  17         17.32         14.22         3.15 o
   5   4  17          0.56         -0.14         2.90 o
  -7   5  17        192.93        201.63         8.01 o
  -6   5  17         12.17         14.34         2.94 o
  -5   5  17         42.54         43.32         5.22 o
  -4   5  17          0.00          1.75         2.13 o
  -3   5  17         83.00         76.90         4.28 o
  -2   5  17          0.13         -0.24         2.29 o
  -1   5  17          0.07         -0.22         2.45 o
   0   5  17          1.19          2.71         2.08 o
   1   5  17         31.03         33.78         3.60 o
   2   5  17          0.00          2.85         2.02 o
   3   5  17          1.48          1.43         2.35 o
   4   5  17          0.85         -2.11         2.52 o
  -7   6  17          7.23         11.60         4.00 o
  -6   6  17         80.48         90.52         5.21 o
  -5   6  17        182.80        185.13         6.43 o
  -4   6  17          8.36          4.21         2.33 o
  -3   6  17         12.22         12.08         2.45 o
  -2   6  17         60.44         56.36         3.91 o
  -1   6  17        163.46        153.46         6.19 o
   0   6  17        103.81        110.43         4.88 o
   1   6  17          0.75          1.71         1.97 o
   2   6  17         33.38         39.44         3.67 o
   3   6  17          1.37          0.22         2.32 o
   4   6  17          6.44          5.42         2.80 o
  -6   7  17         49.94         53.71         5.07 o
  -5   7  17          1.78          3.87         2.79 o
  -4   7  17         99.07        121.96         6.12 o
  -3   7  17         24.92         22.29         2.94 o
  -2   7  17         23.39         19.89         5.14 o
  -1   7  17          7.62          6.23         2.41 o
   0   7  17          8.00          2.30         2.58 o
   1   7  17         78.85         76.36         5.21 o
   2   7  17        190.34        225.48         9.96 o
   3   7  17         30.73         38.38         3.88 o
   4   7  17         90.09         97.05         5.57 o
  -6   8  17          8.49          6.16         3.95 o
  -5   8  17         40.74         43.82         4.58 o
  -4   8  17          1.03          3.85         3.86 o
  -3   8  17          2.73          6.20         2.80 o
  -2   8  17          4.31          2.53         2.69 o
  -1   8  17          1.87          0.19         2.41 o
   0   8  17         45.83         60.61         4.23 o
   1   8  17         47.96         66.58         5.09 o
   2   8  17         90.27         97.59         5.28 o
   3   8  17        286.78        328.05         9.11 o
  -5   9  17          5.15          5.35         5.27 o
  -4   9  17         21.43         22.92         3.82 o
  -3   9  17         23.41         25.35         3.69 o
  -2   9  17         48.23         48.21         4.45 o
  -1   9  17         31.88         32.34         4.70 o
   0   9  17         11.30         12.96         3.15 o
   1   9  17        156.64        148.88         7.79 o
   2   9  17         20.77         13.02         4.11 o
   3   9  17         30.91         32.21         5.37 o
  -4  10  17         23.90         25.46         5.35 o
  -3  10  17          3.54          3.42         2.89 o
  -2  10  17          8.45         17.31         3.31 o
  -1  10  17          2.42         -0.04         2.89 o
   0  10  17        116.70        125.34         9.79 o
   1  10  17         80.28         79.15         8.76 o
   2  10  17        107.06        114.85        11.45 o
  -3  11  17        135.56        161.60         8.32 o
  -2  11  17          0.65         -0.04         5.13 o
  -1  11  17        269.21        312.85         9.28 o
   0  11  17        102.32        114.86         9.59 o
   1  11  17        144.72        137.21        10.70 o
  -6   0  18          0.53         -1.93         2.51 o
  -4   0  18        191.38        187.90        13.37 o
  -2   0  18         14.04         11.25         3.81 o
   0   0  18          1.58         -2.17         3.24 o
   2   0  18        199.20        195.30        11.84 o
   4   0  18          2.49          5.21         6.13 o
  -7   1  18         14.08         20.27         2.80 o
  -6   1  18          9.34          8.32         2.95 o
  -5   1  18          3.52         -1.17         2.53 o
  -4   1  18         11.08         12.46         3.08 o
  -3   1  18         19.83         11.11         3.45 o
  -2   1  18        146.66        131.96         6.34 o
  -1   1  18        107.91        112.86         5.57 o
   0   1  18          3.25          4.04         2.27 o
   1   1  18         10.99         12.23         2.27 o
   2   1  18         14.65          9.67         2.27 o
   3   1  18         32.54         40.64         3.82 o
   4   1  18         46.23         42.89         4.79 o
  -7   2  18          3.61          2.77         2.51 o
  -6   2  18          0.00         -1.67         3.09 o
  -5   2  18        109.09        115.44         5.28 o
  -4   2  18          3.10          4.20         2.59 o
  -3   2  18          0.18          1.31         3.46 o
  -2   2  18         17.23         26.49         3.48 o
  -1   2  18         17.41         22.38         3.13 o
   0   2  18          0.22          0.25         2.32 o
   1   2  18        141.46        131.25         4.80 o
   2   2  18          1.77         -0.05         1.96 o
   3   2  18         76.71         98.95         6.97 o
   4   2  18         58.44         55.76         5.28 o
  -7   3  18         14.72         14.09         3.13 o
  -6   3  18          0.40         -2.75         2.75 o
  -5   3  18          1.67          0.56         2.51 o
  -4   3  18          2.39          2.17         2.67 o
  -3   3  18         32.74         27.97         3.56 o
  -2   3  18         37.25         41.47         4.13 o
  -1   3  18         71.47         73.38         6.47 o
   0   3  18         42.73         37.67         3.39 o
   1   3  18         20.23         23.97         2.67 o
   2   3  18         65.20         71.95         4.11 o
   3   3  18          4.29          2.34         2.50 o
   4   3  18         64.47         72.48         5.94 o
  -7   4  18         32.46         34.15         3.87 o
  -6   4  18          0.19          2.81         3.26 o
  -5   4  18         15.61         16.68         3.04 o
  -4   4  18         67.68         68.56         4.36 o
  -3   4  18          7.60          8.19         2.83 o
  -2   4  18         47.61         48.69         4.42 o
  -1   4  18         21.83         19.40         3.27 o
   0   4  18         13.57         21.89         3.03 o
   1   4  18          3.20          3.15         2.21 o
   2   4  18         83.35         92.05         4.92 o
   3   4  18          1.66          3.78         2.51 o
   4   4  18          0.12          1.20         2.60 o
  -6   5  18         50.45         61.62         4.87 o
  -5   5  18          0.09          1.68         2.32 o
  -4   5  18          0.42         -1.41         2.09 o
  -3   5  18         24.12         19.00         3.33 o
  -2   5  18         71.58         79.76         9.85 o
  -1   5  18          4.46          4.47         2.53 o
   0   5  18        215.28        222.46         6.50 o
   1   5  18         59.80         69.80         4.59 o
   2   5  18          0.65          2.84         2.46 o
   3   5  18          1.77         -2.32         2.32 o
   4   5  18          4.36          0.25         2.71 o
  -6   6  18         19.03          8.40         2.96 o
  -5   6  18          6.78          4.49         2.58 o
  -4   6  18          3.80          1.72         2.36 o
  -3   6  18          1.40         -2.15         2.16 o
  -2   6  18        125.95        142.72         6.39 o
  -1   6  18        113.24        126.16         7.52 o
   0   6  18          0.22         -0.26         2.37 o
   1   6  18         46.17         43.00         4.19 o
   2   6  18         37.66         32.75         3.63 o
   3   6  18         53.73         59.36         5.85 o
  -6   7  18         23.55         26.97         5.14 o
  -5   7  18         31.26         34.48         5.79 o
  -4   7  18         15.38         16.86         4.46 o
  -3   7  18         46.90         45.39         3.86 o
  -2   7  18          9.33          5.57         2.80 o
  -1   7  18         46.07         54.64         4.62 o
   0   7  18         37.44         46.25         5.07 o
   1   7  18         29.66         24.24         3.56 o
   2   7  18         34.08         41.99         5.17 o
   3   7  18          5.21          4.74         2.72 o
  -5   8  18         41.83         42.14         4.50 o
  -4   8  18         41.41         45.48         4.56 o
  -3   8  18         28.89         29.30         3.81 o
  -2   8  18        211.69        221.36         9.25 o
  -1   8  18          0.20         -2.93         2.93 o
   0   8  18         36.39         35.69         3.51 o
   1   8  18          3.50          2.83         2.82 o
   2   8  18          1.05         -1.73         2.67 o
  -4   9  18          9.07          2.27         2.71 o
  -3   9  18         28.61         30.63         3.98 o
  -2   9  18         33.55         36.45         4.13 o
  -1   9  18         29.15         42.36         5.25 o
   0   9  18        448.11        480.44        15.97 o
   1   9  18        363.29        392.25        17.13 o
   2   9  18          0.68         -4.26         6.54 o
  -3  10  18          1.46          2.34         2.94 o
  -2  10  18        132.71        147.76         9.48 o
  -1  10  18        315.77        358.25        14.27 o
   0  10  18         10.05          0.68         4.62 o
   1  10  18        409.04        455.63        16.88 o
  -5   0  19         96.93        113.66         9.14 o
  -3   0  19        130.27        134.60         8.66 o
  -1   0  19        151.87        176.92         9.84 o
   1   0  19        278.54        293.67        14.15 o
   3   0  19         26.42         32.35         6.00 o
  -6   1  19          1.25         -0.53         2.90 o
  -5   1  19         47.43         49.93         4.77 o
  -4   1  19         30.43         34.58         4.03 o
  -3   1  19         13.30         11.86         3.30 o
  -2   1  19          5.86          3.08         2.83 o
  -1   1  19        145.38        146.11         6.25 o
   0   1  19        127.71        125.84         6.02 o
   1   1  19          4.06          4.75         2.67 o
   2   1  19         46.91         45.71         3.53 o
   3   1  19          5.89          9.94         3.33 o
   4   1  19         75.19         80.76         6.40 o
  -6   2  19          4.92          1.72         3.28 o
  -5   2  19          3.38          2.95         2.92 o
  -4   2  19          8.24         11.35         3.86 o
  -3   2  19         73.21         78.66         5.47 o
  -2   2  19         82.32         92.27         5.46 o
  -1   2  19         65.42         78.07         5.19 o
   0   2  19          2.12          1.97         2.55 o
   1   2  19          0.37         -1.78         2.06 o
   2   2  19          5.96          6.25         2.32 o
   3   2  19         36.98         43.16         4.03 o
  -6   3  19          5.13          4.25         2.23 o
  -5   3  19         44.91         53.78         4.92 o
  -4   3  19         53.47         58.04         4.94 o
  -3   3  19          2.25          0.75         2.67 o
  -2   3  19        200.71        235.75         7.85 o
  -1   3  19         17.10         19.79         3.46 o
   0   3  19         21.51         32.57         3.85 o
   1   3  19         94.40        100.06         5.13 o
   2   3  19         13.73         17.91         3.12 o
   3   3  19         35.89         41.98         4.10 o
  -6   4  19          2.95          1.46         2.44 o
  -5   4  19          0.13          1.46         2.65 o
  -4   4  19         88.85        105.16         6.40 o
  -3   4  19         61.50         58.01         4.99 o
  -2   4  19          0.42         -1.52         2.49 o
  -1   4  19          4.81          7.38         2.82 o
   0   4  19         36.97         41.75         4.24 o
   1   4  19         90.54         97.71         4.95 o
   2   4  19        106.25        107.65         5.41 o
   3   4  19        157.94        177.97         6.85 o
  -6   5  19          0.03          1.10         2.56 o
  -5   5  19         47.53         49.99         6.06 o
  -4   5  19          7.48          8.31         3.78 o
  -3   5  19         14.02         20.62         3.67 o
  -2   5  19         28.77         31.67         4.06 o
  -1   5  19          0.01         -2.45         2.45 o
   0   5  19         67.23         69.03         5.24 o
   1   5  19        102.85        104.52         5.15 o
   2   5  19         53.08         63.43         4.70 o
   3   5  19          6.84          6.89         2.50 o
  -5   6  19         68.70         72.57         4.92 o
  -4   6  19        324.17        365.40         9.95 o
  -3   6  19         40.32         44.90         4.54 o
  -2   6  19         98.26        110.10         6.07 o
  -1   6  19         68.67         72.35         5.35 o
   0   6  19          1.30          4.98         2.81 o
   1   6  19         19.62         18.97         3.51 o
   2   6  19         70.98         75.47         5.63 o
  -5   7  19        130.00        143.40         9.56 o
  -4   7  19        288.01        299.39        10.54 o
  -3   7  19        364.30        421.99        12.74 o
  -2   7  19        277.45        294.56         8.92 o
  -1   7  19          4.08         -2.35         2.57 o
   0   7  19          5.10         10.99         3.02 o
   1   7  19        100.35        101.36         6.99 o
   2   7  19         52.85         48.11         7.52 o
  -4   8  19          6.07          6.61         4.46 o
  -3   8  19        167.28        179.29         8.73 o
  -2   8  19         86.56         89.57         7.12 o
  -1   8  19         32.22         24.37         4.30 o
   0   8  19         73.86         72.04         8.32 o
   1   8  19         40.47         63.27         6.87 o
  -3   9  19         68.05         75.87         8.24 o
  -2   9  19          8.75          9.28         5.36 o
  -1   9  19        211.07        216.81         9.41 o
   0   9  19         17.79         21.78         7.94 o
  -6   0  20         50.20         61.35         7.76 o
  -4   0  20        135.45        146.72        25.90 o
  -2   0  20        177.89        186.29        20.47 o
   0   0  20          6.56         10.29         4.23 o
   2   0  20          0.00          3.15         3.85 o
  -6   1  20         46.39         53.56         7.88 o
  -5   1  20         12.91         12.68         3.32 o
  -4   1  20          2.54         -1.48         4.42 o
  -3   1  20        354.26        393.88        10.22 o
  -2   1  20        218.43        222.58         8.14 o
  -1   1  20          0.02          1.65         2.73 o
   0   1  20         77.11         91.21         5.75 o
   1   1  20         27.45         36.50         4.26 o
   2   1  20          0.59          1.65         2.21 o
   3   1  20         72.12         70.12         7.32 o
  -6   2  20         75.55         72.49         5.95 o
  -5   2  20         72.98         79.34         5.98 o
  -4   2  20        141.51        158.52         6.99 o
  -3   2  20         15.83         16.89         3.61 o
  -2   2  20          5.96          0.71         2.88 o
  -1   2  20          0.10          1.68         3.30 o
   0   2  20        390.12        408.76        13.57 o
   1   2  20        110.44        109.82         6.05 o
   2   2  20        327.64        346.71         9.58 o
   3   2  20          5.08          6.49         2.76 o
  -5   3  20        106.84        123.55         6.69 o
  -4   3  20         14.19          8.58         4.60 o
  -3   3  20         77.21         80.99         5.72 o
  -2   3  20         28.27         35.52         4.38 o
  -1   3  20         16.97         20.15         5.01 o
   0   3  20        164.34        166.06         9.57 o
   1   3  20         24.40         23.51         3.77 o
   2   3  20         85.47         81.63         5.80 o
  -5   4  20        201.48        231.35         8.62 o
  -4   4  20         14.66         14.95         3.56 o
  -3   4  20          3.70          3.28         2.85 o
  -2   4  20         15.11         21.15         3.74 o
  -1   4  20         14.37         17.79         3.44 o
   0   4  20        232.64        257.63         8.39 o
   1   4  20        162.24        168.32         7.07 o
   2   4  20         12.94         11.97         3.07 o
  -5   5  20         31.72         28.66         4.42 o
  -4   5  20        382.10        409.16        10.87 o
  -3   5  20        170.56        204.35         8.08 o
  -2   5  20          0.42         -0.79         2.85 o
  -1   5  20        194.14        209.59         7.67 o
   0   5  20         59.00         67.19         5.26 o
   1   5  20         21.53         29.33         4.69 o
   2   5  20        129.96        136.16         6.77 o
  -4   6  20         17.09         11.97         3.50 o
  -3   6  20         92.86        106.52        11.50 o
  -2   6  20         21.45         14.08         3.51 o
  -1   6  20        180.28        194.31         7.66 o
   0   6  20          2.84         -2.67         2.67 o
   1   6  20         16.76         14.72         4.78 o
  -4   7  20          0.09         -0.49         3.53 o
  -3   7  20          5.22          7.60         3.96 o
  -2   7  20        190.23        220.19         8.29 o
  -1   7  20         63.41         62.56         5.27 o
   0   7  20          0.32         -2.65         2.65 o
   1   7  20         13.87         14.98         3.62 o
  -2   8  20        153.46        157.40        10.43 o
  -1   8  20         94.95        101.22        11.32 o
  -5   0  21        528.78        614.35        19.02 o
  -3   0  21          0.70          3.21         5.57 o
  -1   0  21         73.96         76.02         7.85 o
   1   0  21        113.38         99.01         8.37 o
  -5   1  21          5.39          5.62         3.05 o
  -4   1  21         84.99         90.50         6.02 o
  -3   1  21         65.67         74.07         5.57 o
  -2   1  21         37.96         37.44         4.98 o
  -1   1  21         23.52         22.83         3.94 o
   0   1  21         48.84         51.21         4.98 o
   1   1  21        203.63        199.53         7.78 o
   2   1  21         66.70         75.70         6.79 o
  -5   2  21         25.58         28.94         4.37 o
  -4   2  21         55.85         66.79         7.48 o
  -3   2  21         66.73         79.79         6.04 o
  -2   2  21          4.03          1.70         2.91 o
  -1   2  21        162.74        170.79         7.22 o
   0   2  21         37.33         40.44         4.32 o
   1   2  21          3.78          5.71         3.12 o
   2   2  21          1.18          2.18         3.56 o
  -4   3  21         22.01         14.92         4.82 o
  -3   3  21          5.45          4.41         3.21 o
  -2   3  21        243.73        284.71         9.22 o
  -1   3  21        301.05        337.82        10.17 o
   0   3  21         45.04         47.22         4.70 o
   1   3  21          4.80          3.82         2.94 o
  -4   4  21         92.11        108.60         7.19 o
  -3   4  21        184.66        190.37         7.96 o
  -2   4  21        282.83        293.56         9.28 o
  -1   4  21         11.24          9.88         5.43 o
   0   4  21          9.34         10.84         3.33 o
   1   4  21        131.77        137.76         8.29 o
  -4   5  21         59.47         57.88         6.35 o
  -3   5  21         36.01         41.77         4.80 o
  -2   5  21         84.78         87.04         6.21 o
  -1   5  21         12.66         10.30         3.33 o
   0   5  21         30.44         20.72         6.04 o
  -3   6  21        150.35        177.74         7.85 o
  -2   6  21          3.94          3.69         3.08 o
  -1   6  21         66.10         68.20         5.54 o
   0   6  21         87.78         96.56         5.90 o
  -4   0  22         18.27         18.31         5.98 o
  -2   0  22         26.01         22.90        11.97 o
   0   0  22         74.25         79.25        16.57 o
  -4   1  22          0.23         -0.46         3.69 o
  -3   1  22         34.19         34.98         4.63 o
  -2   1  22         46.08         45.01         4.79 o
  -1   1  22         16.62         17.53         3.54 o
   0   1  22         65.11         65.28         5.49 o
  -3   2  22          1.73         -1.37         2.96 o
  -2   2  22         81.40         88.11         6.06 o
  -1   2  22         33.17         18.46         3.70 o
   0   2  22         26.95         19.23         3.98 o
  -3   3  22         69.26         61.30         5.68 o
  -2   3  22          1.42          3.28         3.02 o
  -1   3  22         18.95         16.31         3.76 o
   0   3  22         25.13         26.08         5.82 o
  -2   4  22         14.97          5.80         3.17 o
  -1   4  22         13.45          9.04         3.29 o
                                                
